# Supplementary material for: Antigen recognition reinforces regulatory T cell mediated Leishmania major persistence
Source: Nat Commun. 2023 Dec 19;14:8449. doi: 10.1038/s41467-023-44297-6 (PMC10730873; doi:10.1038/s41467-023-44297-6)
Supplement: Supplementary file 9 — Source Data [file 41467_2023_44297_MOESM9_ESM.xlsx]

## Sheet: Fig 1
Figure 1B					Figure 1C
No L. major		L. major			IFN𝛄		TNF⍺		IL-2		IL-10		IL-12		IL-4		IL-6
Control Th1	PEG Th1	Control Th1	PEG Th1		L. major	L. major + PEG Th1	L. major	L. major + PEG Th1	L. major	L. major + PEG Th1	L. major	L. major + PEG Th1	L. major	L. major + PEG Th1	L. major	L. major + PEG Th1	L. major	L. major + PEG Th1
3.5	1.9	4.12	75.5		474.567	17239	10.8233	642.71	81.85	6768.52	3.05667	78.6733	0.01	6.35333	0.686667	28.7633	0.17	213.227
2.07	0.78	3.38	71		36.39	19062	3.83	743.157	0.01	4505.46	1.93	16.38	0.01	10.13	0.77	46.56	2.43	166.637
1.31	0.91	2.22	66		4.52	19193	1.03333	251.547	6.75	9075.66	3.72667	783.05	0.01	9.71333	0.54	70.03	0.03	410.22
					36.39	19064.9	2.44	740.51	0.01	4511.24	0.001	452.817	0.01	42.72	0.17	213.227	4.19333	701.47
Figure 1E				Figure 1F
No Th1	Control Th1	PEG Th1		No Th1	Control Th1	PEG Th1
80	67	28		5	0	1
95	98	51		1	0	0
97	94	32		0	0	0
86				1	1	3
				1	1	2
				4	5	0
				5	0	0
				0	4	0
				0	3	0
				0	2	0
				3	3	0
				1	1	0
				4	1	1
				0	6	0
				4	5	0
				7	3	0
				0	3	0
				1	1	0
				0	2	0
				9	0	0
				1	0	0
				1	0	4
				5	0	2
				3	0	0
				1	0	0
				0	0	0
				1	0	0
				3	3	0
				1	2	0
				4	0	0
				7	5	3
				5	0	3
				1	0	2
				3	2	1
				3	3	1
				1	1	2
				1	0	0
				6	2	0
				3	0	0
				4	2	0
				0	5	0
				3	5	0
				1	4	0
				2	7	0
				10	0	0
				4	3	0
				4	1	0
				1	2	0
				1	0	0
				0	0	1
				0	3	0
				0	5	0
				13	6	0
				4	1	1
				5	3	2
				3	0	0
				2	2	1
				7	2	0
				5	1	1
				1	2	0
				0	2	0
				10	2	2
				6	3	0
				4	0	0
				2	3	0
				4	2	0
				2	3	0
				2	0	1
				5	2	0
				4	2	1
				3	6	4
				1	8	1
				3	2	0
				3	2	0
				1	2	0
				5	5	1
				5	8	0
				4	0	2
				0	1	1
				0	0	0
				3	2	0
				4	1	0
				0	0	0
				3	5	0
				0	2	0
				0	1	0
				3	0	1
				1	2	0
				4	2	1
				0	3	0
				2	1	0
				2	2	0
				1	1	0
				5	0	0
				5	0	0
				1	0	0
				2	0	0
				0	0	0
				0	0	1
				1	0	3

## Sheet: Fig 2
Figure 2C					Figure 2D					Figure 2E									Figure 2F
3-5 weeks					10-15 weeks					3-5 weeks				10-15 weeks					3-5 weeks		10-15 weeks
Control Th1	PEG Th1	Control Th1	PEG Th1		Control Th1	PEG Th1	Control Th1	PEG Th1		Control Th1		PEG Th1		Control Th1		PEG Th1			Control Th1	PEG Th1	Control Th1	PEG Th1
7.21	1.69	1.04	6.85		0.25	0.95	0.36	0.93		Confinement ratio	Mean Velocity 3D	Confinement ratio	Mean Velocity 3D	Confinement ratio	Mean Velocity 3D	Confinement ratio	Mean Velocity 3D		35.2	56.2	61.1	78.7
5.17	1.42	0.71	8.37		0.57	0.96	0.4	0.68		0.26	7.21	0.43	1.69	0.23	1.04	0.04	6.85		64.8	43.8	38.9	21.3
9.08	2.09	1.3	2.32		0.11	0.94	0.43	0.88		0.09	5.17	0.37	1.42	0.29	0.71	0.25	8.37
7.6	0.98	4.72	1.04		0.38	1	0	0.76		0.18	9.08	0.2	2.09	0.34	1.3	0.11	2.32
9.06	2.34	2.76	2.8		0.2	0.88	0.25	0.89		0.18	7.6	0.22	0.98	0.61	4.72	0.21	1.04
2.58	2	1.14	1.86		1	0.88	0.43	0.95		0.45	9.06	0.06	2.34	0.13	2.76	0.19	2.8
6.89	7.95	4.17	1.51		0.38	0.26	0.82	0.8		0.93	2.58	0.03	2	0.35	1.14	0.31	1.86
10.01	5.52	2.31	8.03		0.12	0.59	0.16	0.62		0.56	6.89	0.48	7.95	0.23	4.17	0.33	1.51
2.83	2.38	1.73	4.21		0.78	0.86	0.83	0.85		0.05	10.01	0.5	5.52	0.2	2.31	0.29	8.03
3.87	3	4.61	2.58		0.68	0.81	0.57	0.77		0.15	2.83	0.12	2.38	0.28	1.73	0.71	4.21
9.98	5.22	2.55	0.93		0.2	0.46	0.67	0.69		0.38	3.87	0.18	3	0.42	4.61	0.29	2.58
12.32	2.37	2.52	2.6		0.17	0.86	0.6	0.73		0.45	9.98	0.22	5.22	0.17	2.55	0.2	0.93
4.18	6.2	3.87	2.69		0.61	0.35	0.7	0.66		0.4	12.32	0.28	2.37	0.21	2.52	0.53	2.6
2.76	7.06	1.66	1.12		0.8	0.3	0.57	0.88		0.11	4.18	0.11	6.2	0.45	3.87	0.45	2.69
0.54	6.24	3.39	1.2		1	0.32	0.4	0.86		0.46	2.76	0.39	7.06	0.31	1.66	0.37	1.12
5.69	3.99	2.88	3.59		0.53	0.68	0.35	0.91		0.13	0.54	0.52	6.24	0.28	3.39	0.24	1.2
5.26	6.56	1.85	13.5		0.48	0.35	0.47	0.77		0.13	5.69	0.15	3.99	0.07	2.88	0.82	3.59
8.09	9.73	1.15	6.27		0.42	0.21	0.33	0.85		0.63	5.26	0.2	6.56	0.27	1.85	0.72	13.5
7.09	4.15	2.24	7.65		0.53	0.62	0.68	0.9		0.18	8.09	0.15	9.73	0.74	1.15	0.41	6.27
7.72	5.33	0.77	1.47		0.35	0.48	0.6	0.57		0.1	7.09	0.12	4.15	0.98	2.24	0.6	7.65
5.57	6.67	3.4	1.89		0.5	0.38	0.3	0.48		0.05	7.72	0.19	5.33	0.3	0.77	0.11	1.47
3.44	8.24	1.88	4.46		0.77	0.33	0.54	0.45		0.46	5.57	0.21	6.67	0.15	3.4	0.09	1.89
9.75	4.96	2.76	4.29		0.25	0.54	0.77	0.5		0.33	3.44	0.22	8.24	0.08	1.88	0.22	4.46
6.03	7.07	1.43	6.09		0.48	0.46	1	0.92		0.48	9.75	0.17	4.96	0.21	2.76	0.02	4.29
5.13	5.53	3.6	4.56		0.59	0.37	0.75	0.74		0.57	6.03	0.24	7.07	0.22	1.43	0.8	6.09
7.59	6.22	6.2	1.89		0.31	0.33	0.51	0.89		0.31	5.13	0.11	5.53	0.16	3.6	0.39	4.56
7.5	3.24	4.65	6.17		0.35	0.69	0.67	0.83		0.22	7.59	0.51	6.22	0.33	6.2	0.09	1.89
10.34	3.4	1.07	3.14		0.27	0.74	0.84	0.56		0.45	7.5	0.21	3.24	0.38	4.65	0.03	6.17
8.08	5.07	2.85	9.24		0.21	0.7	0.78	0.82		0.29	10.34	0.4	3.4	0.1	1.07	0.73	3.14
10.01	4.02	8.24	9.36		0.09	0.66	0.33	0.68		0.78	8.08	0.01	5.07	0.07	2.85	0.79	9.24
7.21	2.72	3.5	13.35		0.45	0.91	0.5	0.46		0.19	10.01	0.41	4.02	0.24	8.24	0.7	9.36
13.39	5.63	1	6.41		0.13	0.72	0.64	0.67		0.62	7.21	0.7	2.72	0.75	3.5	0.99	13.35
6.93	5.63	0.69	1.07		0.52	0.6	0.44	0.8		0.59	13.39	0.41	5.63	0.25	1	0.77	6.41
10.27	6.19	1.34	0.89		0.42	0.31	0.27	0.78		0.42	6.93	0.71	5.63	0.13	0.69	0.15	1.07
6.1	7.96	1.5	9.54		0.53	0.35	0.83	0.38		0.45	10.27	0.47	6.19	0.14	1.34	0.43	0.89
9.12	4.07	2.41	5.96		0.36	0.65	0.96	0.91		0.27	6.1	0.18	7.96	0.21	1.5	0.85	9.54
7.06	6.05	5.24	2.71		0.29	0.32	0.98	0.7		0.45	9.12	0.25	4.07	0.04	2.41	0.14	5.96
12.93	4.07	2.71	7.51		0	0.71	0.6	1		0.47	7.06	0.22	6.05	0.64	5.24	0.13	2.71
8.66	6.49	8.9	5.3		0.37	0.31	0.81	0.61		0.6	12.93	0.22	4.07	0.42	2.71	0.59	7.51
11.53	3.36	6.24	6.04		0.11	0.77	0.91	0.95		0.54	8.66	0.43	6.49	0.12	8.9	0.31	5.3
8.1	7.75	3.91	2.53		0.42	0.28	1	0.86		0.48	11.53	0.25	3.36	0.33	6.24	0.09	6.04
5.04	2.19	4.13	8.16		0.61	0.95	0.97	0.69		0.51	8.1	0.16	7.75	0.18	3.91	0.21	2.53
10.26	8.37	1.71	4.44		0.29	0.29	0.82	0.38		0.61	5.04	0.28	2.19	0.36	4.13	0.07	8.16
4.3	6.97	2.37	6.61		0.7	0.36	0.82	0.85		0.85	10.26	0.12	8.37	0.1	1.71	0.16	4.44
3.75	1.56	2.27	14.36		0.66	1	0.73	0.81		0.37	4.3	0.28	6.97	0.43	2.37	0.49	6.61
1.3	8.02	6.85	9.22		0.97	0.17	0.58	0.69		0.29	3.75	0.67	1.56	0.1	2.27	0.52	14.36
4.25	10.92	1.39	13.93		0.7	0.17	0.52	0.55		0.39	1.3	0.17	8.02	0.97	6.85	0.27	9.22
0.81	1.6	2.45	6.14		1	1	0.8	0.74		0.39	4.25	0.24	10.92	0.06	1.39	0.98	13.93
3.98	1.51	13	1.64		0.68	1	0.77	0.49		0.15	0.81	0.53	1.6	0.04	2.45	0.21	6.14
4.49	2.21	0.98	58.93		0.64	0.88	0.63	0.55		0.2	3.98	0.32	1.51	0.59	13	0.07	1.64
10.21	5.72	2.26	1.48		0.12	0.61	0.72	0.82		0.54	4.49	0.21	2.21	0.22	0.98	0.22	58.93
11.56	5.79	3.79	9.25		0.16	0.8	0.66	0.77		0.93	10.21	0.18	5.72	0.36	2.26	0.2	1.48
11.55	4.19	4.4	5.61		0.21	0.63	0.89	0.81		0.4	11.56	0.81	5.79	0.2	3.79	0.86	9.25
7.73	2.92	1.65	1.88		0	0.71	0.93	0.82		0.51	11.55	0.4	4.19	0.42	4.4	0.36	5.61
1.81	5.5	3.77	4.87		0.96	0.5	0.93	0.65		1	7.73	0.51	2.92	0.11	1.65	0.07	1.88
3.18	4.4	2.49	7.1		0.89	0.64	0.96	0.62		0.35	1.81	0.51	5.5	0.07	3.77	0.11	4.87
8.06	4.42	3.96	7.1		0.31	0.64	0.33	0.82		0.64	3.18	0.19	4.4	0.08	2.49	0.94	7.1
7.06	3.76	1.37	3.59		0.26	0.72	0.75	0.73		0.48	8.06	0.11	4.42	0.76	3.96	0.29	7.1
11.84	1.78	9.43	6.49		0.23	0.97	0.87	0.78		0.53	7.06	0.1	3.76	0.15	1.37	0.14	3.59
2.08	2.32	1.5	6.42		0.87	0.86	0.29	0.71		0.3	11.84	0.21	1.78	0.28	9.43	0.31	6.49
8.51	4.16	3.85	3.12		0.44	0.57	0.62	0.78		0.75	2.08	0.84	2.32	0.08	1.5	0.56	6.42
5.42	3.07	3.1	2.5		0.57	0.82	0.58	0.44		0.5	8.51	0.12	4.16	0.97	3.85	0.1	3.12
5.93	7.98	7.23	4.52		0.51	0.1	0.64	0.84		0.82	5.42	0.69	3.07	0.49	3.1	0.36	1.96
11.24	5.37	6	3.41		0.28	0.25	1	1		0.64	5.93	0.85	7.98	0.45	7.23	0.26	3.32
4.64	7.41	1.2	7.52		0.73	0.33	0.34	0.82		0.39	11.24	0.82	5.37	0.39	6	0.28	2.42
10.45	4.88	6.4	3.86		0.22	0.67	1	0		0.56	4.64	0.52	7.41	0.57	1.2	0.25	2.73
12.85	5.39	1.55	6.19		0.14	0.57	1	0.62		0.77	10.45	0.47	4.88	0.69	6.4	0.1	2.3
11.09	14.02	3.27	3.97		0	0.09	0.98	0.47		0.48	12.85	0.52	5.39	0.16	1.55	0.41	2.32
3.57	4.39	3	5.59		0.5	0.59	0.98	0.5		0.44	11.09	0.32	14.02	0.22	3.27	0.31	3.16
11.26	2.42	3.28	4.51		0.17	0.67	0.74	0.69		0.89	3.57	0.56	4.39	0.36	3	0.19	3.71
11.34	4.21	4.39	7.43		0.13	0.6	0.51	0.44		0.96	11.26	0.28	2.42	0.32	3.28	0.27	2.43
3.44	9.25	8.06	5.63		0.75	0.23	0.68	0.22		0.59	11.34	0.19	4.21	0.24	4.39	0.23	2.84
5.51	1.92	5.3	5.1		0.46	1	0.32	0.74		0.26	3.44	0.35	9.25	0.69	8.06	0.24	3.78
4.39	3.81	9.33	8.37		0.75	0.5	0.51	0.83		0.38	5.51	0.88	1.92	0.67	5.3	0.19	3.32
1.43	10.28	7.91	5.14		0.97	0.15	0.25	0.75		0.58	4.39	0.32	3.81	0.79	9.33	0.24	3.68
0.94	4.76	4.67	6.86		1	0.61	0.5	0.33		0.16	1.43	0.95	10.28	0.81	7.91	0.23	2.55
5.85	1.43	9.32	3.03		0.45	1	0.64	0.44		0.16	0.94	0.64	4.76	0.29	4.67	0.26	2.74
1.37	8.29	6.85	1.43		0.97	0.27	0	1		0.24	5.85	0.11	1.43	0.8	9.32	0.27	1.93
2.26	7.4	4.18	1.88		0.88	0.11	0.82	0.67		0.13	1.37	0.17	8.29	0.55	6.85	0.22	2.77
4.07	1.31	1.26	5.11		0.75	1	1	0.81		0.09	2.26	0.18	7.4	0.16	4.18	0.26	2.47
11.22	3.32	2.18	4.6		0.19	0.82	1	0.68		0.48	4.07	0.37	1.31	0.21	1.26	0.31	2.1
4.87	8.19	6.59	2.37		0.54	0.5	0.91	0.71		0.75	11.22	0.11	3.32	0.05	2.18	0.17	4.06
8.05	6.13	1.74	3.3		0.27	0.53	0.73	0.65		0.37	4.87	0.84	8.19	0.29	6.59	0.25	5.88
11.18	5.9	9.5	6.19		0.17	0.52	0.55	0.73		0.62	8.05	0.76	6.13	0.25	1.74	0.12	5.57
3.3	4.05	1.15	2.95		0.74	0.67	0.71	0.6		0.45	11.18	0.82	5.9	0.81	9.5	0.77	5.03
7.65	8.07	11.41	4.05		0.21	0.42	0.45	0.52		0.69	3.3	0.4	4.05	0.17	1.15	0.38	2.14
8.21	10.2	2.92	4.58		0.32	0.07	0.64	0.86		0.37	7.65	0.32	8.07	0.41	11.41	0.29	3.16
6.8	8.06	7.81	4.46		0.39	0.33	0.75	0.71		0.27	8.21	0.84	10.2	0.63	2.92	0.09	2.08
5.2	5.38	2.55	2.55		0.47	0.56	0.18	0.84		0.92	6.8	0.59	8.06	0.85	7.81	0.62	2.63
3.18	8.81	3.03	6.48		0.77	0.09	0.64	0.58		0.17	5.2	0.85	5.38	0.26	2.55	0.13	4.98
9.12	7.56	8.16	3		0.18	0.22	0.64	0.48		0.55	3.18	0.92	8.81	0.76	3.03	0.15	2.59
11.62	1.74	0.71	4.66		0.07	0.9	0.64	0.8		0.49	9.12	0.73	7.56	0.99	8.16	0.15	3.57
9.01	3.48	1.42	8.57		0.18	0.68	0.27	0.52		0.34	11.62	0.14	1.74	0.16	0.71	0.21	5.36
3.5	7.96	2.03	5.64		0.74	0.29	0.73	0.5		0.8	9.01	0.31	3.48	0.14	1.42	0.16	3.58
4.96	4.65	2.1	7.11		0.56	0.5	0.55	0.52		0.18	3.5	0.47	7.96	0.28	2.03	0.39	2.62
5.14	11.54	2.65	5.19		0.62	0.13	0.5	0.18		0.18	4.96	0.7	4.65	0.05	2.1	0.11	3.13
6.23	9.47	4.33	8.29		0.2	0.2	0.64	0.64		0.2	5.14	0.51	11.54	0.03	2.65	0.45	7.58
5.22	2.6	7.21	7.03		0.54	0.87	0.55	0.59		0.36	6.23	0.22	9.47	0.08	4.33	0.09	1.78
10.32	5	2.57	4.37		0.07	0.2	0.64	0.43		0.4	5.22	0.5	2.6	0.5	7.21	0.55	5.03
3.61	12.56	4.21	4.86		0.68	0	0.4	0.5		0.39	10.32	0.08	5	0.2	2.57	0.68	0.79
4.04	12.66	10.21	6.27		0.7	0	0.82	0.84		0.48	3.61	0.49	12.56	0.04	4.21	0.18	4.19
11.6	3.24	5.6	4.8		0.19	0.8	0.73	0		0.27	4.04	0.45	12.66	0.11	10.21	0.27	2.13
3.93	4.42	2.45	5.57		0.63	0.64	0.73	0.67		0.8	11.6	0.57	3.24	0.3	5.6	0.3	2.34
8.82	9.65	2.88	6.13		0.2	0.17	0.33	0.71		0.26	3.93	0.44	4.42	0.16	2.45	0.25	3.64
4.88	9.06	1.87	4.87		0.5	0.25	0.64	0.72		0.66	8.82	0.05	9.65	0.41	2.88	0.45	5.18
7.86	3.48	1.71	3.72		0.14	0.75	0.82	0.65		0.65	4.88	0.88	9.06	0.46	1.87	0.29	2.82
10.52	2.57	9.23	3.92		0.18	0.75	0.82	0.78		0.64	7.86	0.74	3.48	0.12	1.71	0.15	2.62
6.71	3.02	3.81	4.86		0.36	0.67	0.64	0.78		0.13	10.52	0.5	2.57	0.79	9.23	0.26	2.6
7.42	2.21	1.66	8.14		0.35	0.94	0.18	0.69		0.78	6.71	0.82	3.02	0.39	3.81	0.12	6.66
10.19	1.95	1.82	6.54		0.26	0.92	0.33	1		0.25	7.42	0.8	2.21	0.05	1.66	0.07	3.39
7.35	1.48	12.66	5.84		0.43	0.96	0.55	0.82		0.42	10.19	0.49	1.95	0.05	1.82	0.1	4.36
11.35	2.39	9.12	7.37		0.24	0.85	0.18	1		0.26	7.35	0.66	1.48	0.65	12.66	0.53	6.88
7.51	2.18	1.87	3.21		0.3	0.93	0.73	0.69		0.86	11.35	0.31	2.39	0.33	9.12	0.13	3
3.28	2.16	6.01	4.36		0.79	1	0.64	0.69		0.23	7.51	0.56	2.18	0.2	1.87	0.15	3.33
8.53	1.58	5.92	5.39		0.22	1	0.73	0.87		0.26	3.28	0.77	2.16	0.08	6.01	0.1	2.48
11.9	1.66	6.32	8.89		0.09	0.98	0.73	0.75		0.26	8.53	0.88	1.58	0.74	5.92	0.09	2.93
8.55	3.01	5.07	4.64		0.28	0.64	0.27	0.9		0.08	11.9	0.78	1.66	0.23	6.32	0.04	3.42
10.25	6.76	6.16	5.44		0.1	0.45	0.36	0.92		0.59	8.55	0.75	3.01	0.05	5.07	0.09	3.85
10.07	2.04	7.26	6.58		0.13	0.9	0.73	0.75		0.66	10.25	0.69	6.76	0.33	6.16	0.1	2.71
7.61	2.19	2.82	6.15		0.35	0.88	0	0.97		0.25	10.07	0.64	2.04	0.04	7.26	0.14	3.89
11.87	1.54	6.04	8.05		0.16	1	0.82	0.87		0.61	7.61	0.52	2.19	0.1	2.82	0.09	3.23
9.82	1.97	2.62	6.5		0.28	1	0.64	0		0.07	11.87	0.85	1.54	0.06	6.04	0.12	3.33
8.02	3.05	3.82	5.99		0.38	0.86	0.5	0.63		0.65	9.82	0.97	1.97	0.06	2.62	0.16	4.14
5.16	2.91	6.07	9.98		0.58	0.87	0.82	0.75		0.45	8.02	0.51	3.05	0.09	3.82	0.58	6.1
10.26	6.04	10.22	3.65		0.2	0.27	0.18	0.93		0.34	5.16	0.59	2.91	0.52	6.07	0.13	2.64
4.95	2.52	7.56	4.77		0.57	0.89	0.75	0.69		0.29	10.26	0.96	6.04	0.29	10.22	0.63	1.47
9.7	2	4.86	6.24		0.17	0.9	0.7	0.72		0.32	4.95	0.6	2.52	0.77	7.56	0.11	2.77
9.36	5.17	5.48	9.71		0.11	0.6	0.73	0.71		0.43	9.7	0.44	2	0.08	4.86	0.82	14.2
8.04	3.22	3.64	8.72		0.25	0.72	0.73	0.58		0.34	9.36	0.21	5.17	0.5	5.48	0.09	3.87
14.8	3.2	4.54	6.69		0.01	0.84	0	0.55		0.37	8.04	0.53	3.22	0.08	3.64	0.17	5.59
9.27	3.17	9.12	6.84		0.04	0.81	0.5	0.91		0.42	14.8	0.39	3.2	0.22	4.54	0.05	6.68
4.01	4.03	8.77	11.35		0.68	0.69	0.67	0.92		0.7	9.27	0.53	3.17	0.08	9.12	0.15	3.81
2.4	2.52	8.77	8.66		0.83	0.87	0.67	0.88		0.2	4.01	0.6	4.03	0.37	8.77	0.3	5.67
3.2	3.08	6	5.01		0.7	0.79	0.25	0.93		0.19	2.4	0.49	2.52	0.7	8.77	0.37	10.81
10.29	3	4.86	6.34		0.22	0.79	0.43	0.88		0.07	3.2	0.44	3.08	0.06	6	0.56	4.27
9.64	5.88	6.85	5.11		0.06	0.53	0.25	0.8		0.59	10.29	0.5	3	0.33	4.86	0.53	2.3
7.05	3.91	2.74	2.7		0.33	0.7	0.44	0.72		0.24	9.64	0.27	5.88	0.09	6.85	0.23	3.74
9.73	5.68	15.12	3.57		0.11	0.52	0.16	0.38		0.5	7.05	0.51	3.91	0.62	2.74	0.8	5.52
9.37	5.51	49.68	2.68		0.22	0.58	0.26	0.95		0.68	9.73	0.2	5.68	0.58	15.12	0.05	5.13
8.49	9.2	16.32	1.63		0.26	0.41	0.2	0.84		0.36	9.37	0.3	5.51	0.91	49.68	0.62	1.33
7.38	5.73	9.06	2.17		0.33	0.45	0.11	0.72		0.16	8.49	0.26	9.2	0.76	16.32	0.83	3.43
4.46	6.52	7.79	7.7		0.61	0.38	0.1	0.88		0.2	7.38	0.29	5.73	0.88	9.06	0.6	3.23
4.06	6.31	7.71	6.93		0.61	0.52	0.18	0.7		0.16	4.46	0.95	6.52	0.84	7.79	0.77	3.56
8.56	9.41	2.91	2.78		0.34	0.32	0.1	0.85		0.11	4.06	0.31	6.31	0.81	7.71	0.61	2.88
9.85	4.12	16.31	4.92		0.24	0.63	0.15	0.62		0.56	8.56	0.17	9.41	0.6	2.91	0.42	4.44
1.23	4.6	4.76	6.68		0.99	0.61	0.94	0.5		0.12	9.85	0.39	4.12	0.68	16.31	0.75	2.88
2.68	3.75	1.16	5.62		0.82	0.62	0.56	0.72		0.03	1.23	0.31	4.6	0.98	4.76	0.8	3.95
11.15	5.07	12.85	3.69		0.13	0.49	0.16	0.53		0.02	2.68	0.32	3.75	0.15	1.16	0.49	5.89
8.3	5.06	5.58	6.17		0.38	0.45	0.33	0.83		0.14	11.15	0.25	5.07	0.19	12.85	0.85	2.65
11.64	4.51	4.56	8.07		0.06	0.54	0	0.88		0.48	8.3	0.5	5.06	0.14	5.58	0.73	3.13
7.01	4.28	8.29	3.64		0.31	0.58	0.2	0.88		0.26	11.64	0.39	4.51	0.15	4.56	0.89	2.66
8.72	8.26	7.37	5.97		0.27	0.41	0.18	0.71		0.91	7.01	0.39	4.28	0.29	8.29	0.78	3.95
9.07	4.35	0.99	1.75		0.34	0.54	0.17	0.95		0.71	8.72	0.18	8.26	0.57	7.37	0.52	4.69
4.73	4.1	11.71	5.95		0.53	0.68	0.22	0.72		0.1	9.07	0.41	4.35	0.25	0.99	0.83	3.03
11.86	6.77	9.51	7.45		0.2	0.28	0	0.75		0.36	4.73	0.47	4.1	0.28	11.71	0.71	4.52
8.06	4.74	9.62	3.37		0.29	0.69	0.45	0.67		0.62	11.86	0.23	6.77	0.83	9.51	0.85	3.63
5.23	3.9	2.94	6.48		0.41	0.7	0	0.42		0.36	8.06	0.29	4.74	0.76	9.62	0.83	4.28
9.94	9.12	2.27	11.08		0.14	0.41	0.08	0.89		0.52	5.23	0.44	3.9	0.61	2.94	0.73	7.35
6.66	7.18	12.3	6.47		0.6	0.25	0.03	0.87		0.59	9.94	0.07	9.12	0.3	2.27	0.6	3.78
6.81	5.33	1.21	4.7		0.39	0.47	0.06	0.49		0.47	6.66	0.97	7.18	0.65	12.3	0.65	3.76
10.17	5.54	6.13	7.42		0.17	0.53	0.74	0.4		0.45	6.81	0.31	5.33	0.29	1.21	0.35	7.51
6.63	7.9	3.36	2.77		0.34	0.31	0.66	1		0.66	10.17	0.34	5.54	0.77	6.13	0.82	6.01
6.72	2.35	7.44	1.55		0.43	0.86	0.61	0.33		0.25	6.63	0.32	7.9	0.75	3.36	0.83	2.83
7.67	4.48	7.74	4.34		0.49	0.67	0	0.37		0.16	6.72	0.5	2.35	0.48	7.44	0.42	11.84
9.25	5.97	12.55	8.36		0.22	0.48	0.35	0.63		0.42	7.67	0.48	4.48	0.26	7.74	0.46	3.97
8.94	6.72	3.08	6.28		0.26	0.44	0.31	0.5		0.48	9.25	0.21	5.97	0.84	12.55	0.94	5.44
4.69	6.3	14.03	8.37		0.67	0.67	0.12	0		0.21	8.94	0.11	6.72	0.02	3.08	0.58	3.42
11.8	2.73	8.28	3.94		0	0.88	0.19	0.75		0.85	4.69	0.19	6.3	0.31	14.03	0.5	3.69
4.32	0.52	6.9	8.16		0.59	1	0	0.88		0.82	11.8	0.15	2.73	0.34	8.28	0.31	3.55
11.99	4.76	1.52	6.68		0.03	0.61	0	0.57		0.4	4.32	0.65	0.52	0.16	6.9	0.6	2.92
8.74	9.3	5.66	3.05		0.14	0.21	0.57	0.86		0.32	11.99	0.27	4.76	0.2	1.52	0.48	3.3
4.63	1.79	5.68	8.4		0.5	0.96	0	0.71		0.23	8.74	0.29	9.3	0.23	5.66	0.43	3.18
4.56	10.89	2.38	18.45		0.79	0.1	0.41	1		1	4.63	0.32	1.79	0.09	5.68	0.15	2.32
9.97	5.23	1.79	3.85		0.14	0.52	0.45	0.56		0.71	4.56	0.19	10.89	0.05	2.38	0.3	1.23
5.14	6.82	8.75	5.76		0.64	0.62	0.12	0.6		0.55	9.97	0.2	5.23	0.26	1.79	0.19	4.68
11.68	1.14	6.58	8.33		0.12	1	0.28	0.88		0.53	5.14	0.63	6.82	0.24	8.75	0.46	3.25
7.44	2.08	6.81	3.96		0.36	1	0.17	0.75		0.84	11.68	0.31	1.14	0.17	6.58	0.5	2.29
8	4.13	8.59	3.97		0.33	0.67	0.06	1		0.38	7.44	0.47	2.08	0.31	6.81	0.6	2.91
9.6	4.51	7.7	4.92		0.33	0.72	0.23	0.86		0.63	8	0.24	4.13	0.63	8.59	0.42	2.16
6.85	7.87	14.32	14.57		0.31	0.17	0.33	0.89		0.34	9.6	0.14	4.51	0.47	7.7	0.52	2.19
8.03	7.65	9.56	2.35		0.21	0.58	0.24	0.86		0.61	6.85	0.46	7.87	0.19	14.32	0.38	3.33
6.27	3.66	10.2	8.46		0.43	0.77	0.3	0.65		0.14	8.03	0.06	7.65	0.61	9.56	0.6	1.79
6.77	4.25	11.58	8.16		0.51	0.72	0.19	0.24		0.37	6.27	0.41	3.66	0.13	10.2	0.4	2.55
10.73	7.42	2	7.38		0.12	0.29	0.1	0.78		0.22	6.77	0.19	4.25	0.43	11.58	0.44	6.84
11.18	8.06	5.33	7.73		0.25	0.19	0.16	0.97		0.23	10.73	0.51	7.42	0.11	2	0.27	3.84
12.28	1.88	2.33	3.22		0.12	0.93	0.08	0.93		0.52	11.18	0.56	8.06	0.24	5.33	0.54	3.84
4.96	4.22	9.84	7.92		0.48	0.56	0.08	0.55		0.38	12.28	0.4	1.88	0.27	2.33	0.42	2.46
8.52	3.85	8.33	7.28		0.16	0.65	0.22	0.67		0.53	4.96	0.38	4.22	0.83	9.84	0.22	3.52
10.07	8.27	4.8	6.88		0	0.38	0.2	0.9		0.52	8.52	0.29	3.85	0.36	8.33	0.23	3.4
7.57	6.88	9.43	8.96		0.35	0.37	0.15	1		0.5	10.07	0.55	8.27	0.48	4.8	0.15	4.1
8.54	8.21	5.38	2.4		0.3	0.15	0.07	0.6		0.44	7.57	0.19	6.88	0.18	9.43	0.2	4.53
7.37	2.21	6.93	6.2		0.41	0.91	0.39	0.71		0.18	8.54	0.25	8.21	0.06	5.38	0.45	3.5
8.9	6.17	15.6	5.83		0.27	0.26	0.19	0.82		0.16	7.37	0.13	2.21	0.43	6.93	0.18	2.02
6.21	8.82	7.1	8.43		0.17	0.25	0.2	0.27		0.11	8.9	0.92	6.17	0.27	15.6	0.18	1.7
8.79	8.02	9.65	19.7		0.13	0.33	0.33	0.64		0.87	6.21	0.16	8.82	0.43	7.1	0.21	2.27
8.97	6.36	13.85	4		0.18	0.27	0	0.33		0.83	8.79	0.93	8.02	0.43	9.65	0.29	2.22
13.52	12.41	5.17	3.64		0.06	0	0	0.99		0.44	8.97	0.12	6.36	0.77	13.85	0.07	2.58
6.81	7.62	4.62	1.34		0.37	0.6	0	0.48		0.07	13.52	0.93	12.41	0.56	5.17	0.18	3.09
6.23	8.1	8.36	4.59		0.43	0.5	0.55	0.5		0.03	6.81	0.81	7.62	0.57	4.62	0.05	3.26
16.3	4.04	9.54	2.76		0.06	0.66	0.95	0.61		0.58	6.23	0.75	8.1	0.32	8.36	0.65	5.1
9.02	3.71	4.43	2.74		0.22	0.71	0.79	0.34		0.7	16.3	0.15	4.04	0.72	9.54	0.32	1.86
5.65	3.57	8.03	2.49		0.68	0.7	0.69	0.33		0.91	9.02	0.15	3.71	0.54	4.43	0.04	2.58
4.83	2.76	10.53	6.9		0.61	0.83	1	0.96		0.17	5.65	0.29	3.57	0.84	8.03	0.15	3.57
6.49	2.56	10.55	7.27		0.44	0.82	0.95	0.95		0.49	4.83	0.4	2.76	0.41	10.53	0.32	2.37
10.86	3.88	8.26	4.81		0.19	0.65	0.79	0.23		0.11	6.49	0.59	2.56	0.85	10.55	0.22	3.32
15.08	3.32	6.93	3.98		0.11	0.75	0.69	0.22		0.58	10.86	0.31	3.88	0.1	8.26	0.32	2.72
9.94	9.57	9.91	4.54		0.38	0.27	0.23	0.38		0.68	15.08	0.43	3.32	0.51	6.93	0.19	4.1
10.01	3.33	8.09	3.99		0.13	0.72	0.62	0.34		0.64	9.94	0.29	9.57	0.6	9.91	0.07	4.23
6.22	7.8	9.61	6.21		0.44	0.3	0.5	0.57		0.08	10.01	0.3	3.33	0.37	8.09	0.2	3.86
3.15	2.28	10.73	1.21		0.77	0.88	0.36	0.44		0.31	6.22	0.16	7.8	0.59	9.61	0.16	5.26
5.55	9.39	9.37	2.4		0.56	0.2	0.44	0.3		0.21	3.15	0.46	2.28	0.4	10.73	0.33	2.72
9.65	9.47	11.17	1.95		0.17	0.3	1	0.3		0.18	5.55	0.81	9.39	0.94	9.37	0.38	2.36
8.68	2.35	4.88	5.32		0.15	0.87	0.68	0.78		0.52	9.65	0.89	9.47	0.05	11.17	0.26	2.73
8.05	2.33	7.3	3.84		0.34	0.85	0.55	0.67		0.81	8.68	0.4	2.35	0.09	4.88	0.39	3.28
6.05	2.68	9.37	3.65		0.5	0.89	0.78	0.72		0.36	8.05	0.33	2.33	0.47	7.3	0.38	2.21
14.07	3.36	9.93	5.19		0.12	0.76	0.97	0.8		0.48	6.05	0.21	2.68	0.31	9.37	0.38	3.39
8.64	6.77	1.43	3.02		0.39	0.48	0.81	0.35		0.69	14.07	0.2	3.36	0.79	9.93	0.28	3.28
8.01	1.56	6.17	2.26		0.31	0.93	0.48	0.35		0.66	8.64	0.1	6.77	0.13	1.43	0.18	3.72
9.17	10.05	4.02	3.72		0.38	0.1	0.85	0.15		0.32	8.01	0.17	1.56	0.07	6.17	0.18	5.79
8.21	11.81	10.95	5.28		0.29	0.17	1	0.94		0.03	9.17	0.22	10.05	0.17	4.02	0.11	1.91
9.94	14.26	2.63	4.87		0.1	0.14	0.79	0.84		0.46	8.21	0.04	11.81	0.39	10.95	0.35	3.08
7.59	4.39	18.77	5.2		0.5	0.83	0.45	1		0.72	9.94	0.88	14.26	0.26	2.63	0.15	6.32
11.08	1.71	9.58	6.34		0.12	0.93	0.89	1		0.75	7.59	0.71	4.39	0.99	18.77	0.43	7.08
8.52	8.75	10.13	3.25		0.29	0.41	0.77	0.92		0.56	11.08	0.09	1.71	0.2	9.58	0.75	2.02
10.02	2.48	9.08	4.13		0.19	0.92	0.26	0.91		0.46	8.52	0.19	8.75	0.09	10.13	0.56	6.34
12.33	6.85	9.73	5.44		0.16	0.45	0.6	1		0.19	10.02	0.35	2.48	0.6	9.08	0.66	6.49
11.6	1.96	16.01	3.97		0.05	0.85	0.37	0.92		0.53	12.33	0.35	6.85	0.31	9.73	0.2	4.39
14.62	2.77	3.76	4.72		0.02	0.84	0.68	0.89		0.44	11.6	0.15	1.96	0.84	16.01	0.45	4.52
8.35	13.89	4.65	6.26		0.4	0	0.71	0.95		0.33	14.62	0.04	2.77	0.67	3.76	0.24	6.12
17.51	8.35	10.71	3.88		0	0.33	0.51	0.78		0.31	8.35	0.96	13.89	0.3	4.65	0.17	3.52
12.38	5.9	6.99	5.29		0.04	0.4	0.69	0.91		0.86	17.51	0.01	8.35	0.39	10.71	0.56	2.78
7.5	4.68	5.6	5.23		0.3	0.52	0.8	0.87		0.73	12.38	0.1	5.9	0.14	6.99	0.37	3.88
12.51	6.45	5.8	3.13		0.15	0.35	0.56	0.92		0.84	7.5	0.09	4.68	0.12	5.6	0.65	4.72
3.68	2.79	13.61	2.16		0.71	0.9	0.66	0.79		0.36	12.51	0.05	6.45	0.8	5.8	0.1	4.48
11.12	4.46	2.12	4.04		0.12	0.66	0.17	0.92		0.75	3.68	0.05	2.79	0.22	13.61	0.44	0.9
7.89	3.2	5.56	4.76		0.28	0.8	0.59	0.91		0.74	11.12	0.25	4.46	0.12	2.12	0.29	4.53
12.27	4.99	7.88	4.9		0	0.6	0.52	0.68		0.71	7.89	0.05	3.2	0.23	5.56	0.09	6.07
5.28	6.3	8.93	3.75		0.56	0.55	0.45	0.83		0.66	12.27	0.34	4.99	0.78	7.88	0.12	2.18
8.24	2.63	7.08	2.1		0.22	0.76	0.11	0.98		0.31	5.28	0.14	6.3	0.64	8.93	0.63	4.37
6.44	15.38	14.19	4.62		0.4	0.09	0.65	0.51		0.56	8.24	0.44	2.63	0.46	7.08	0.12	1.29
9.53	6.92	7.78	3.14		0.26	0.41	0.35	0.87		0.43	6.44	0.14	15.38	0.61	14.19	0.66	3.11
10.17	10.4	12.76	4.66		0.11	0.17	0.28	0.88		0.52	9.53	0.15	6.92	0.14	7.78	0.48	2.25
16.07	7.09	8.3	4.03		0.06	0.54	0.2	0.67		0.44	10.17	0.66	10.4	0.32	12.76	0.29	2.41
13.35	14.71	12.36	4.35		0.12	0.04	0.99	0.72		0.07	16.07	0.18	7.09	0.64	8.3	0.68	3.2
8.87	1.57	1.48	6.44		0.27	1	1	0.72		0.26	13.35	0.21	14.71	0.23	12.36	0.67	8.05
8.46	13.3	2.12	4.79		0.2	0.12	0.98	0.71		0.74	8.87	0.74	1.57	0.47	1.48	0.58	2.98
7.13	10.63	11.48	4.06		0.23	0.3	0.69	0.81		0.61	8.46	0.93	13.3	0.14	2.12	0.04	1.11
8.13	2.74	9.05	6.45		0.37	0.79	0.87	0.27		0.39	7.13	0.22	10.63	0.56	11.48	0.35	1.6
9.77	12.87	7.52	1.58		0.18	0.12	1	0.73		0.48	8.13	0.1	2.74	0.69	9.05	0.42	5.28
8.18	5.01	9.54	7		0.24	0.64	0.69	0.97		0.68	9.77	0.54	12.87	0.95	7.52	0.15	4.27
8.69	4.44	9.45	5.8		0.27	0.61	0.87	0.53		0.5	8.18	0.19	5.01	0.84	9.54	0.12	2.15
14.55	6.32	7.29	6.57		0	0.38	0.96	0.76		0.84	8.69	0.47	4.44	0.95	9.45	0.13	0.98
9.24	3.25	8.81	2.76		0.26	0.65	0.63	0.32		0.54	14.55	0.45	6.32	0.72	7.29	0.1	4.34
4.67	3.36	4.88	8.41		0.44	0.8	0.87	0.95		0.68	9.24	0.25	3.25	0.68	8.81	0.67	2.79
10.03	10.89	2.81	1.8		0.12	0.12	0.84	0.82		0.79	4.67	0.44	3.36	0.94	4.88	0.75	2.76
5.56	1.41	13.19	3.81		0.36	1	0.69	0.44		0.78	10.03	0.49	10.89	0.51	2.81	0.61	10.67
8	5.84	1.68	8.3		0.22	0.55	0.95	0.84		0.33	5.56	0.31	1.41	0.64	13.19	0.65	4.28
6.68	8.79	4.02	14.47		0.45	0.45	0.74	0.59		0.33	8	0.13	5.84	0.3	1.68	0.11	7.37
8.06	2.64	2.8	5.11		0.39	1	0.76	0.88		0.39	6.68	0.93	8.79	0.07	4.02	0.35	0.95
8.24	10.75	2.02	6.82		0.24	0.28	0.96	0.5		0.75	8.06	0.72	2.64	0.16	2.8	0.13	6.74
9.52	12.3	19.52	2.94		0.26	0	1	1		0.46	8.24	0.82	10.75	0.23	2.02	0.26	6.81
7.41	3.35	12.36	4.58		0.15	0.76	1	0.89		0.4	9.52	0.29	12.3	0.87	19.52	0.22	4.42
3.52	5.54	2.13	12.59		0.76	0.45	1	0.95		0.66	7.41	0.34	3.35	0.98	12.36	0.63	6.19
5.72	1.68	1.64	7.42		0.33	0.93	0.74	0.98		0.61	3.52	0.75	5.54	0.11	2.13	0.7	6.74
1.13	4.01	1.24	6.66		1	0.67	0.93	0.66		0.63	5.72	0.41	1.68	0.19	1.64	0.18	1.42
3.87	2.64	1.2	1.7		0.68	1	0.75	0.96		0.54	1.13	0.97	4.01	0.21	1.24	0.22	1.4
11.34	10.65	1.47	4.79		0.14	0.2	0.98	0.98		0.34	3.87	0.86	2.64	0.27	1.2	0.37	7.5
10.97	4.85	5.67	3.12		0.11	0.48	0.72	0.86		0.83	11.34	0.9	10.65	0.24	1.47	0.11	8.47
10.59	2.45	3.35	4.8		0.25	0.83	0.5	0.96		0.23	10.97	0.22	4.85	0.18	5.67	0.36	7.31
3	7.58	3.58	14.71		0.71	0.27	0.57	1		0.67	10.59	0.54	2.45	0.1	3.35	0.24	7.1
5.67	4.08	5.83	9.2		0.46	0.44	0.96	0.72		0.85	3	0.8	7.58	0.11	3.58	0.27	4.47
10.03	2.07	26.68	0.91		0.25	0.97	0.8	0.68		0.84	5.67	0.4	4.08	0.27	5.83	0.18	6.54
15.87	11.38	2.74	6.93		0.12	0.1	0.74	0.68		0.77	10.03	0.69	2.07	0.68	26.68	0.44	6.83
6.38	4.48	4.77	7.09		0.39	0	0.5	0.93		0.83	15.87	0.63	11.38	0.19	2.74	0.33	8.43
5.65	9.53	3.75	8		0.52	0.31	0.97	0.97		0.41	6.38	0.88	4.48	0.33	4.77	0.14	3.03
5.36	9.35	1.64	6.69		0.57	0	1	0.96		0.29	5.65	0.74	9.53	0.37	3.75	0.36	4.05
4.27	8.34	1.31	7.31		0.75	0.23	1	0.91		0.25	5.36	0.23	9.35	0.08	1.64	0.27	3.51
5.19	11.77	4.01	5.2		0.63	0.08	0.93	0.83		0.74	4.27	0.18	8.34	0.33	1.31	0.41	2.82
3.94	3.25	1.34	8.4		0.72	0.5	0.83	1		0.67	5.19	0.95	11.77	0.1	4.01	0.32	6.97
2.63	1.32	2.43	7.44		0.83	1	0.76	0.13		0.17	3.94	0.84	3.25	0.2	1.34	0.23	6.92
8.78	2.46	3.91	11.55		0.34	0.83	0.67	0.75		0.19	2.63	0.48	1.32	0.03	2.43	0.57	9.45
7.66	11.99	2.84	2		0.41	0	0.29	0.46		0.32	8.78	0.64	2.46	0.11	3.91	0.34	1.15
1.69	3.65	2.95	5.83		0.93	0.72	0.61	0.26		0.28	7.66	0.94	11.99	0.11	2.84	0.36	2.23
4.13	4.77	3.26	2.66		0.61	0.47	0.65	0.44		0.2	1.69	0.13	3.65	0.21	2.95	0.22	1.06
9.2	2.58	2.82	7.23		0.19	0.88	0.74	0.86		0.46	4.13	0.11	4.77	0.07	3.26	0.59	1.5
7.99	3.96	5.39	8.01		0.31	0.62	0.94	0.91		0.65	9.2	0.13	2.58	0.15	2.82	0.24	1.62
7.55	8.56	4.53	6.39		0.29	0.38	0.85	0.88		0.84	7.99	0.05	3.96	0.97	5.39	0.24	1.76
2	4.72	4.99	11.27		0.93	0.42	0.86	0.82		0.33	7.55	0.2	8.56	0.12	4.53	0.44	1.04
4.61	3.46	5.99	7.06		0.7	0.69	0.17	0.53		0.15	2	0.03	4.72	0.16	4.99	0.34	1.48
3.12	3	5.25	1.98		0.72	0.78	0.96	0.97		0.32	4.61	0.06	3.46	0.25	5.99	0.27	2.05
10.45	3.06	3.77	6.67		0.09	0.8	0.86	0.99		0.2	3.12	0.13	3	0.1	5.25	0.21	1.96
6.51	7.06	3.99	8.14		0.48	0.3	0.08	0.36		0.47	10.45	0.13	3.06	0.07	3.77	0.21	3.86
9.06	11.94	2.6	10.92		0.34	0.11	0.99	0.99		0.62	6.51	0.11	7.06	0.07	3.99	0.11	2.24
10.14	7.82	2.38	6.54		0.1	0.28	0.92	0.97		0.51	9.06	0.36	11.94	0.07	2.6	0.28	2.74
2.67	9.47	1.81	6.36		0.83	0.14	0.72	0.67		0.75	10.14	0.37	7.82	0.12	2.38	0.53	1.84
11.03	13.67	2.79	6.66		0.05	0.12	0.65	1		0.36	2.67	0.54	9.47	0.1	1.81	0.13	3.03
2.8	16.13	4.34	5.44		0.75	0.12	0.95	0.53		0.67	11.03	0.11	13.67	0.23	2.79	0.11	2.05
8.76	4.09	3.18	4.88		0.29	0.66	0.63	1		0.79	2.8	0.65	16.13	0.31	4.34	0.17	2.14
8.37	8.26	9.14	12.98		0	0.33	0.85	0.83		0.53	8.76	0.2	4.09	0.16	3.18	0.06	3.51
8.3	6.63	1.93	7.47		0.25	0.28	0.75	0.9		0.56	8.37	0.34	8.26	0.44	9.14	0.14	2.91
7.58	3.92	4.95	7.73		0.13	0.65	0.99	0.96		0.3	8.3	0.36	6.63	0.08	1.93	0.27	1.16
4.89	9.43	2.58	1.78		0.72	0.19	0.41	0.77		0.29	7.58	0.08	3.92	0.41	4.95	0.39	5.25
9.38	4.67	3.36	2.23		0.17	0.61	0.96	0.98		0.14	4.89	0.69	9.43	0.26	2.58	0.35	2.52
11.4	3.61	1.64	5.12		0.16	0.7	0.67	0.97		0.94	9.38	0.36	4.67	0.18	3.36	0.36	2
9.71	6.41	7.73	5.15		0.23	0.42	0.84	0.57		0.15	11.4	0.12	3.61	0.27	1.64	0.45	4.23
4.36	5.54	1.83	4.02		0.63	0.53	0.54	0.88		0.43	9.71	0.16	6.41	0.41	7.73	0.36	3.15
5.86	3.19	6.41	0.85		0.41	0.82	0.54	1		0.45	4.36	0.1	5.54	0.13	1.83	0.39	3.35
5.04	4.61	7.12	2.04		0.6	0.58	1	0.88		0.09	5.86	0.11	3.19	0.13	6.41	0.12	3.32
11.06	4.09	2.36	3.03		0.27	0.59	0	0.91		0.31	5.04	0.05	4.61	0.58	7.12	0.59	3.08
6.21	6.87	2.57	4.04		0.37	0.41	0.92	0.41		0.74	11.06	0.24	4.09	0.1	2.36	0.82	6.06
6.7	2.74	4.2	2.35		0.55	0.82	0.71	0.93		0.55	6.21	0.17	6.87	0.02	2.57	0.46	2.63
8.45	6.41	6.76	4.4		0.27	0.42	0.64	0.97		0.31	6.7	0.15	2.74	0.42	4.2	0.18	1.5
10.67	5.45	5.36	3.6		0.25	0.45	0.67	0.98		0.27	8.45	0.34	6.41	0.21	6.76	0.79	5.03
3.64	3.71	1.94	5.03		0.7	0.69	0.8	0.44		0.52	10.67	0.35	5.45	0.05	5.36	0.2	2.63
13.11	4.24	8.51	5.97		0.14	0.66	0	0.73		0.7	3.64	0.24	3.71	0.14	1.94	0.2	6.23
12.51	4.32	3.04	4.18		0	0.51	0.5	0.67		0.84	13.11	0.18	4.24	0.37	8.51	0.06	1.67
9.17	5.3	5.15	2.71		0.33	0.42	0.27	0.49		0.56	12.51	0.59	4.32	0.51	3.04	0.43	2.67
12.19	3.93	1.21	2.38		0.06	0.68	0.39	0.94		0.61	9.17	0.23	5.3	0.11	5.15	0.65	7.28
6.68	11.45	2.12	2.95		0.35	0.13	0.67	0.92		0.13	12.19	0.17	3.93	0.18	7.9	0.61	2.8
6.22	5	1.42	3.41		0.56	0.53	0.33	0.53		0.69	6.68	0.25	11.45	0.21	8.38	0.83	4.97
6.28	6.92	1.98	1.89		0.46	0.33	0.29	0.42		0.75	6.22	0.14	5	0.17	6.14	0.47	2.75
4.2	8.19	2.76	2.67		0.5	0.14	0.58	0.37		0.56	6.28	0.45	6.92	0.65	12.76	0.49	4.38
6.85	5.9	12.75	3.34		0.4	0.46	1	0.26		0.96	4.2	0.79	8.19	0.69	8.93	0.48	1.8
8.51	7.78	2.54	5.97		0.28	0.25	0.9	0.38		0.37	6.85	0.17	5.9	0.25	5.92	0.18	1.12
8.46	3.26	2.71	2.79		0.12	0.73	0.49	0.27		0.21	8.51	0.18	7.78	0.62	2.87	0.3	1.28
1.9	4.21	2.51	2.59		0.91	0.59	0.94	0.6		0.55	8.46	0.11	3.26	0.71	11.51	0.28	1.49
8.11	6.92	2.6	2.57		0.3	0.32	0.5	0.53		0.14	1.9	0.12	4.21	0.36	2.39	0.19	4.71
5.7	8.57	5.33	2.15		0.63	0.17	1	0.42		0.17	8.11	0.31	6.92	0.9	6.43	0.17	0.99
8.09	5.65	4.74	5.96		0.19	0.48	0.28	0.49		0.51	5.7	0.61	8.57	0.52	4.89	0.19	1.24
3.56	4.67	2.36	4.41		0.69	0.67	0.84	0.91		0.82	8.09	0.46	5.65	0.54	4.08	0.08	2.57
7.29	4.51	1.94	6.18		0.21	0.47	0.42	0.52		0.46	3.56	0.43	4.67	0.14	3.68	0.1	1.75
5.15	7.92	3.01	3.93		0.69	0.21	0.8	0.15		0.37	7.29	0.46	4.51	0.13	4.84	0.26	0.94
1.76	3.86	2.02	4.78		0.94	0.79	0.75	1		0.57	5.15	0.37	7.92	0.41	9.19	0.14	4.36
4.42	3.17	1.9	2.1		0.5	0.69	0	0.59		0.37	1.76	0.46	3.86	0.18	6.76	0.14	4.65
9.29	9.51	1.05	4.21		0.19	0.19	0.99	0.29		0.43	4.42	0.07	3.17	0.61	3.99	0.11	3.78
6.6	11.41	3.23	1.9		0.43	0.1	1	0.48		0.61	9.29	0.07	9.51	0.26	7.19	0.1	1.88
2.02	2.43	4.54	3.42		0.91	0.79	0.91	0.92		0.58	6.6	0.54	11.41	0.67	4.5	0.22	1.51
4.9	5.94	3.5	2.42		0.53	0.29	0.93	0.71		0.51	2.02	0.13	2.43	0.21	4.22	0.05	1.88
3.52	10.46	4.39	4.5		0.73	0.1	0.82	0.54		0.57	4.9	0.66	5.94	0.29	7.12	0.45	1.75
1.5	9.72	11.03	4.45		0.96	0.18	0.71	0		0.4	3.52	0.02	10.46	0.33	4.9	0.23	2.89
7.54	9.66	6.51	5.22		0.32	0	0.33	0.77		0.23	1.5	0.04	9.72	0.48	3.2	0.2	1.04
5.76	9.12	8.16	2.44		0.53	0.27	0.87	1		0.44	7.54	0.64	9.66	0.61	1.93	0.74	10.64
6.07	10.75	1.39	8.85		0.49	0.19	0.72	1		0.31	5.76	0.43	9.12	0.79	3.75	0.21	3.31
6.11	12.52	1.65	1.26		0.36	0.12	0.17	0.45		0.32	6.07	0.33	10.75	0.42	4.52	0.38	5.21
3.75	10.71	2.97	2.13		0.71	0.16	0.68	0.65		0.26	6.11	0.39	12.52	0.5	3.56	0.39	7.03
4.07	3.96	2.44	3.05		0.69	0.62	0.87	0.94		0.58	3.75	0.62	10.71	0.6	2.78	0.18	6.46
2.39	9.57	2.49	2.84		1	0.12	0.83	0.67		0.7	4.07	0.33	3.96	0.55	3.33	0.29	2.22
5.26	5.12	2.28	8.86		0.55	0.5	0.95	0.69		0.86	2.39	0.26	9.57	0.51	5.95	0.49	1.78
5.83	4.61	2.1	3.08		0.58	0.58	0.97	0.92		0.6	5.26	0.73	5.12	0.96	4.42	0.3	1.73
3.89	9.44	3.3	2.72		0.72	0.23	0.19	0.34		0.5	5.83	0.13	4.61	0.04	4.14	0.53	3.24
5.33	8.91	2.51	5.01		0.46	0.33	0.76	0.4		0.18	3.89	0.22	9.44	0.5	5.14	0.3	5.03
6.93	9.19	3.83	3.59		0.32	0.2	0.98	1		0.47	5.33	0.75	8.91	0.84	8.85	0.23	1.25
5.35	6.32	2.03	4.62		0.49	0.42	0.96	1		0.57	6.93	0.55	9.19	0.91	2.74	0.06	1.24
8.02	11.14	1.14	4.61		0.39	0	0.07	0.47		0.25	5.35	0.3	6.32	0.27	1.49	0.21	5.64
11.27	4.06	1.85	3.01		0.17	0.73	0.38	0.24		0.63	8.02	0.74	11.14	0.24	1.32	0.16	1.22
6.97	8.65	2.29	6.74		0.44	0.08	0.96	0.22		0.71	11.27	0.82	4.06	0.94	4.93	0.13	1.56
2.14	2.31	2.81	4.94		0.89	0.88	0.32	0.57		0.58	6.97	0.06	8.65	0.73	3.25	0.48	3.58
6.14	7.99	6.12	5.31		0.4	0.1	0.29	0.5		0.1	2.14	0.01	2.31	0.3	2.29	0.24	1.07
5.52	10.81	4.49	3.24		0.48	0.2	0.21	0.68		0.13	6.14	0.36	7.99	0.18	1.21	0.42	4.33
5.45	12.53	4.51	4.18		0.52	0.15	0.51	1		0.74	5.52	0.57	10.81	0.3	1.71	0.07	1.07
7.74	7.6	6.66	4.7		0.39	0.19	0.5	0.95		0.77	5.45	0.65	12.53	0.2	2.56	0.19	2.23
1.99	11.78	5.54	4.84		0.88	0.06	0.32	0.89		0.26	7.74	0.65	7.6	0.27	2.73	0.39	2.09
3.21	10.2	5.92	4.14		0.79	0	0.8	0.66		0.36	1.99	0.84	11.78	0.26	3.2	0.1	1.74
7.67	1.16	4.57	3.22		0.4	0.97	0.3	0.74		0.04	3.21	0.99	10.2	0.24	3.87	0.2	3.39
6.31	4.89	6.01	3.32		0.31	0.59	0.74	0.05		0.67	7.67	0.2	1.16	0.34	4.94	0.17	1.17
12.73	1.35	4.04	6.42		0.17	0.99	0.7	0.82		0.21	6.31	0.26	4.89	0.36	2.9	0.35	1.63
3.61	5.56	3.56	9.91		0.68	0.43	0.44	0.2		0.37	12.73	0.13	1.35	0.38	2.6	0.59	5.09
6.12	4.53	3.15	5.75		0.39	0.65	0.25	0.57		0.35	3.61	0.46	5.56	0.38	4.1	0.11	2.12
6.17	5.54	6.75	3.25		0.45	0.45	0.22	0.37		0.26	6.12	0.27	4.53	0.35	4.07	0.09	1.05
3.87	3.76	4.1	3.21		0.72	0.69	0.47	0.63		0.5	6.17	0.24	5.54	0.25	3.54	0.2	2.31
5.35	2.51	4.81	3.13		0.64	0.86	0.44	0.7		0.7	3.87	0.31	3.76	0.18	2.29	0.16	3.11
6.41	3.42	3.25	6.8		0.48	0.58	0.78	0.97		0.44	5.35	0.08	2.51	0.32	1.77	0.05	14.48
4.05	9.98	3.26	5.3		0.67	0.1	0.62	0.59		0.09	6.41	0.63	3.42	0.29	1.94	0.15	2.02
7.27	3.48	1.91	4.34		0.33	0.69	0.18	0.57		0.3	4.05	0.39	9.98	0.26	1.69	0.14	1.39
5.21	6.49	2.42	5.68		0.59	0.25	0.34	0.77		0.28	7.27	0.17	3.48	0.75	7.47	0.14	1.55
6.82	5.38	3.05	3.32		0.44	0.62	0.25	0.76		0.3	5.21	0.18	6.49	0.54	2.36	0.43	10.12
3.55	6.43	2.25	3.5		0.73	0.44	0.31	0.75		0.24	6.82	0.32	5.38	0.76	2.71	0.12	3.21
7.9	3	0.83	3.96		0.25	0.77	0.5	0.56		0.18	3.55	0.18	6.43	0.8	6.38	0.23	4.47
3.44	7.83	1.44	3.89		0.73	0.35	0.3	0.43		0.36	7.9	0.05	3	0.58	4.72	0.13	13.23
5.27	5.38	2.58	3.66		0.52	0.52	0.8	0.37		0.12	3.44	0.28	7.83	0.7	3.68	0.17	1.65
3.68	4.7	3.1	6.78		0.71	0.57	0.04	0.93		0.63	5.27	0.76	5.38	0.78	4.78	0.1	2.13
3.11	2.86	2.04	9.02		0.82	0.86	0	0.71		0.41	3.68	0.14	4.7	0.58	2.8	0.16	5.37
6.79	2.95	3.41	4.18		0.46	0.83	0.18	0.41		0.33	3.11	0.42	2.86	0.55	7.77	0.62	7.33
4.62	8.53	1.75	3.91		0.65	0.25	0.32	0.6		0.49	6.79	0.19	2.95	0.2	0.99	0.04	24.32
1.38	1.32	1.92	6.28		0.95	1	0.3	0.31		0.34	4.62	0.42	8.53	0.01	0.93	0.13	17.06
7.98	4.31	2.54	6.02		0.38	0.75	0.35	0.64		0.1	1.38	0.06	1.32	0.13	1.75	0.15	11.17
7.66	4.67	4.92	5.18		0.31	0.64	0.71	0.7		0.32	7.98	0.68	4.31	0.15	1.28	0.2	7.97
7.73	3.85	1.93	5.35		0.27	0.76	0.2	0.94		0.55	7.66	0.16	4.67	0.4	4.24	0.42	9.23
2.61	4.35	2.18	6.91		0.88	0.54	0.33	0.24		0.52	7.73	0.19	3.85	0.16	4.1	0.32	7.09
6.64	8.15	2.07	3.33		0.43	0.31	1	0.64		0.13	2.61	0.17	4.35	0.32	3.08	0.45	5.09
6.69	6.12	4.52	2.54		0.36	0.43	0.22	0.75		0.28	6.64	0.43	8.15	0.6	7.47	0.09	9.36
3.21	3.52	3.03	4.94		0.78	0.7	0.39	0.49		0.44	6.69	0.38	6.12	0.48	5.55	0.12	1.95
3.55	6.53	2.41	1.52		0.69	0.44	0.54	0.8		0.39	3.21	0.31	3.52	0.45	9.5	0.16	5.08
5.59	2.61	3.67	4.3		0.43	0.84	0.33	0.62		0.42	3.55	0.22	6.53	0.54	3.73	0.36	22.53
2.7	8.89	1.49	3.91		0.8	0.19	0.44	0.56		0.26	5.59	0.26	2.61	0.73	6.73	0.26	1.68
4.67	5.56	2.18	3.74		0.65	0.56	1	0.59		0.14	2.7	0.27	8.89	0.69	13.49	0.65	4.06
11.88	3.16	3.8	4.34		0.28	0.74	0.18	0.45		0.2	4.67	0.41	5.56	0.31	3.11	0.61	10.48
3.15	7.83	2.25	2.22		0.72	0.3	0.33	0.81		0.04	11.88	0.25	3.16	0.63	1.64	0.77	6.21
3.27	4.93	2.6	5.27		0.75	0.53	0.3	0.73		0.06	3.15	0.1	7.83	0.54	0.95	0.13	1.9
5.18	6.34	2.85	4.1		0.58	0.46	0.83	0.57		0.44	3.27	0.39	4.93	0.58	1.35	0.21	3.89
2.62	2.22	2.81	11.28		0.86	0.86	0.8	0.73		0.31	5.18	0.21	6.34	0.5	3.41	0.51	6.96
8.71	6.62	6.13	4.02		0.21	0.32	0.08	0.74		0.07	2.62	0.02	2.22	0.46	3.76	0.61	7.7
5.29	8.97	4.16	7.75		0.43	0.19	1	0.87		0.25	8.71	0.14	6.62	0.92	3.33	0.19	2.93
7.16	5.73	2.33	3.51		0.4	0.48	0.36	0.41		0.18	5.29	0.4	8.97	0.43	4.67	0.13	0.95
4.16	2.43	2.79	6.13		0.68	0.92	0.8	0.53		0.7	7.16	0.04	5.73	0.8	3.89	0.06	0.99
7.11	3.79	3.52	5.84		0.33	0.7	0.27	0.43		0.27	4.16	0.09	2.43	0.94	3.26	0.34	4.71
5.43	8.13	1.71	4.35		0.55	0.32	0.37	0.5		0.3	7.11	0.11	3.79	0.79	9.21	0.23	3.99
4.41	2.28	3.24	8.3		0.77	0.87	0.24	0.84		0.33	5.43	0.11	8.13	0.45	4.01	0.21	1.67
7.55	3.5	2.17	3.53		0.35	0.78	0.76	0.28		0.65	4.41	0.12	2.28	0.63	3.77	0.54	3.57
5.39	6.45	1.58	1.85		0.58	0.44	0	0.11		0.34	7.55	0.38	3.5	0.71	6.1	0.08	3.77
10.27	1.94	1.95	3.65		0.05	0.94	0.14	0.27		0.31	5.39	0.86	6.45	0.31	6.9	0.06	2.21
5.14	6.31	1.9	6.08		0.53	0.47	0.29	0.75		0.3	10.27	0.14	1.94	0.56	3.4	0.02	5.39
9.88	3.33	1.86	3.31		0.18	0.73	0.99	0.86		0.64	5.14	0.15	6.31	0.57	4.04	0.36	5.98
7.74	4.59	1.45	2.6		0.37	0.57	0.46	0.69		0.36	9.88	0.12	3.33	0.5	4.05	0.17	1.17
7.65	8.54	3.14	5.56		0.42	0.18	0.62	0.97		0.2	7.74	0.34	4.59	0.48	3.57	0.31	0.8
5.29	7.94	1.88	4.64		0.58	0.22	0.83	0.98		0.23	7.65	0.23	8.54	0.33	4.46	0.05	6.15
7.98	5.45	1.79	5.49		0.25	0.47	0.93	1		0.3	5.29	0.16	7.94	0.52	3	0.12	8.77
6.27	1.63	1.09	2.68		0.45	0.98	0.35	0.97		0.27	7.98	0.21	5.45	0.9	6.2	0.52	12.71
8.04	6.81	2.13	6.74		0.3	0.45	0.49	1		0.59	6.27	0.06	1.63	0.68	2.75	0.15	6.02
5.53	3.16	2.72	4.45		0.38	0.74	0.53	0.27		0.21	8.04	0.22	6.81	0.47	3.51	0.18	4.75
6.56	6.12	10.49	2.59		0.41	0.54	0.32	0.72		0.71	5.53	0.22	3.16	0.52	3.43	0.18	4.38
4.3	7.15	1.38	2.14		0.64	0.38	0.4	0.82		0.95	6.56	0.42	6.12	0.92	6.63	0.29	0.82
4.42	5.16	2.11	7.93		0.66	0.52	0.28	0.86		0.4	4.3	0.23	7.15	0.65	3.27	0.12	1.52
7.47	6.25	2.1	8.39		0.31	0.42	0.19	0.9		0.35	4.42	0.29	5.16	0.61	3.66	0.28	2.07
6.72	3.1	2.68	10.05		0.42	0.66	0.23	0.05		0.65	7.47	0.05	6.25	0.66	2.81	0.23	4.6
10.13	2.95	1.82	7.75		0.17	0.85	0.18	0.56		0.42	6.72	0.1	3.1	0.78	3.81	0.24	3.52
9.42	5.44	1.67	0.66		0.28	0.51	0.93	0.6		0.55	10.13	0.02	2.95	0.37	8.22	0.07	11.16
3.07	3.22	3.5	1.1		0.75	0.81	0.62	0.78		0.42	9.42	0.18	5.44	0.49	6.2	0.43	2.44
8.27	3.45	3.79	1.23		0.32	0.74	0.85	1		0.03	3.07	0.05	3.22	0.8	4.41	0.21	7.73
7.57	5.33	6.17	1.56		0.3	0.43	0.28	0.89		0.61	8.27	0.08	3.45	0.9	9.66	0.29	5.07
1.85	7.6	3.02	0.77		0.94	0.38	0.38	0.93		0.69	7.57	0.18	5.33	0.75	2.77	0.46	6.98
2.97	7.24	4.95	1.66		0.8	0.43	0.54	0.96		0.4	1.85	0.06	7.6	0.67	3.87	0.06	4.3
4.25	8.07	3.96	1.77		0.66	0.32	0.18	0.35		0.04	2.97	0.35	7.24	0.74	2.87	0.07	4.54
6.16	3.23	3.02	2.19		0.35	0.75	0.57	0.5		0.11	4.25	0.62	8.07	0.45	4.23	0.05	1.18
5.97	3.97	2.39	1.44		0.4	0.65	0.33	0.84		0.15	6.16	0.06	3.23	0.32	7.17	0.19	4.76
1.61	7.47	5.79	2.62		1	0.28	0.06	1		0.9	5.97	0.16	3.97	0.61	5.18	0.07	4.16
5.24	5.12	6.44	2.49		0.61	0.45	0.34	0.74		0.36	1.61	0.21	7.47	0.64	3.3	0.33	3.08
4.41	3.77	2.03	1.71		0.54	0.64	0.11	0.8		0.53	5.24	0.19	5.12	0.64	12.17	0.06	3.36
5.12	10.78	3.42	1.87		0.64	0.1	0.1	1		0.55	4.41	0.04	3.77	0.78	2.64	0.44	3.98
7.73	6.02	2.81	1.58		0.42	0.45	0.43	1		0.16	5.12	0.21	10.78	0.69	3.68	0.34	4.57
6.8	6.15	3.76	4.5		0.46	0.48	0.77	0.75		0.24	7.73	0.05	6.02	0.81	4.87	0.41	6.7
5.73	3.42	5.15	2.84		0.44	0.4	0.14	0		0.37	6.8	0.77	6.15	0.46	3.44	0.82	6.53
6.65	8.47	5.31	2.2		0.42	0.22	0.27	0.49		0.25	5.73	0.38	3.42	0.9	7.71	0.25	2.09
7.01	4.61	2.57	2.47		0.41	0.54	0.5	0.26		0.19	6.65	0.64	8.47	0.79	2.84	0.16	3.35
7.3	5.08	4.4	1.91		0.35	0.65	0.4	0.99		0.22	7.01	0.32	4.61	0.42	3.74	0.17	6.32
5.98	5.46	1.97	3.14		0.47	0.33	0.28	0.88		0.38	7.3	0.05	5.08	0.58	3.03	0.36	4.74
8.53	6.2	6.65	2.37		0.22	0.37	0.2	0.69		0.08	5.98	0.84	5.46	0.7	2.96	0.22	6.06
2.73	4.49	3.27	1.8		0.78	0.5	0.29	0.6		0.5	8.53	0.34	6.2	1	8.8	0.07	4.86
4.52	5.22	3.25	1.84		0.64	0.3	0.15	0.62		0.64	2.73	0.15	4.49	0.56	5.42	0.31	3.56
9.92	8.92	7.42	2.64		0.2	0	0.14	0.39		0.07	4.52	0.53	5.22	0.62	3.46	0.31	1.71
7.47	6.17	6.4	1.75		0.36	0.3	0.3	0.9		0.6	9.92	0.7	8.92	0.4	6	0.12	7.75
4.85	1.81	6.19	1.69		0.62	1	0.17	0.51		0.43	7.47	0.37	6.17	0.67	5.38	0.11	3.43
7.57	8.63	4.65	2.91		0.24	0.35	0.22	0.75		0.19	4.85	0.36	1.81	0.54	4.4	0.14	3.15
5.15	4.09	3.8	2.26		0.44	0.57	0.14	0.11		0.34	7.57	0.46	8.63	0.84	6.33	0.28	4.99
6	4.65	7.69	3.57		0.52	0.57	0.28	0.36		0.28	5.15	0.13	4.09	0.37	5.73	0.19	2.48
8.3	3.62	2.8	2.92		0.33	0.59	0.45	0		0.37	6	0.75	4.65	0.35	10.17	0.53	5.78
7.19	5.94	4.4	2.36		0.29	0.37	0.51	0		0.47	8.3	0.52	3.62	0.11	9.33	0.19	3.82
4.54	7.12	8.82	4.21		0.54	0.57	0.16	1		0.93	7.19	0.49	5.94	0.51	7.85	0.06	4.88
3.1	7.33	4.41	2.35		0.81	0.27	0.14	1		0.84	4.54	0.65	7.12	0.25	11.19	0.08	6.22
7.43	1.52	5.78	2.33		0.28	1	1	0.14		0.22	3.1	0.39	7.33	0.53	12.53	0.51	2.99
4.03	6.84	8.71	2.99		0.57	0.5	0.38	0.53		0.16	7.43	0.48	1.52	0.09	9.57	0.49	3.65
5.02	7.2	10.64	3.84		0.41	0.24	0.76	0.85		0.45	4.03	0.16	6.84	0.32	10.87	0.13	4.95
5.85	8.19	3.66	3.17		0.5	0.22	0.14	0.29		0.53	5.02	0.53	7.2	0.17	9.5	0.35	3.11
8.73	1.89	2.55	2.28		0.45	1	0.84	0.48		0.33	5.85	0.64	8.19	0.1	2.01	0.08	3.2
7.5	5.14	5.91	2.49		0.42	0.35	0	0.54		0.39	8.73	0.5	1.89	0.35	6.27	0.06	2.2
7.98	6.86	7.28	2.62		0.3	0.29	0.22	0.8		0.27	7.5	0.13	5.14	0.64	9.62	0.09	6.55
3.12	3.56	6.32	3.13		0.67	0.69	0.35	0.38		0.88	7.98	0.71	6.86	0.87	9.57	0.3	4.84
1.82	8.17	6.87	2		0.91	0	0.21	0.58		0.8	3.12	0.93	3.56	0.92	7.19	0.28	5.97
13.63	2.85	2.89	3.24		0	0.88	0.11	0.39		0.17	1.82	0.78	8.17	0.53	8.68	0.15	4.95
8.57	11.47	2.59	2.84		0.21	0	0	0		0.85	13.63	0.61	2.85	0.29	9.26	0.15	2.51
9.45	3.81	7.7	2.74		0.25	0.5	0.73	0.24		0.78	8.57	0.1	11.47	0.21	10.89	0.11	7.27
1.07	3.2	8.59	5.07		1	0.71	0.53	0		0.53	9.45	0.54	3.81	0.29	10.83	0.52	10.31
8.49	5.93	6.47	2.46		0.28	0.4	0.17	0.54		0.11	1.07	0.7	3.2	0.59	8.6	0.23	8.39
8.89	3.28	9.34	3.01		0.31	0.66	0.46	0.97		0.32	8.49	0.31	5.93	0.68	5.57	0.04	3.34
3.43	5.47	9.08	2.2		0.65	0.55	0.37	0.95		0.38	8.89	0.4	3.28	0.45	13.4	0.12	2.87
6.58	4.79	13.53	2.97		0.52	0.44	0.5	0.14		0.72	3.43	0.81	5.47	0.31	11.33	0.6	3.75
6.74	4.7	9.33	2.22		0.35	0.71	0.15	0.5		0.51	6.58	0.33	4.79	0.49	15.5	0.08	1.5
7.24	6.39	9.55	8.45		0.44	0.37	0.75	0		0.25	6.74	0.44	4.7	0.53	14.02	0.19	1.05
4.71	4.14	7.87	2.87		0.53	0.69	0.33	0.88		0.99	7.24	0.43	6.39	0.18	3.77	0.26	0.99
5.33	7.38	7.33	1.98		0.64	0.36	0.15	0.48		0.28	4.71	0.16	4.14	0.68	6.15	0.3	1.97
7.31	6.09	8.36	3.95		0.24	0.44	0.21	0.2		0.11	5.33	0.62	7.38	0.41	4.73	0.1	2.22
7.5	1.58	5.19	2.83		0.39	1	0.46	0.52		0.25	7.31	0.77	6.09	0.49	10.42	0.77	11.3
5.59	1.91	11.77	2.77		0.57	0.8	0.12	0.72		0.15	7.5	0.54	1.58	0.83	7.44	0.25	3.59
7.25	1.11	6.96	2.37		0.31	1	0.4	0.29		0.6	5.59	0.68	1.91	0.52	8.97	0.1	2.92
6.48	4.17	10.54	2.55		0.43	0.69	0	0.4		0.37	7.25	0.74	1.11	0.34	9.42	0.04	2.65
3.14	4.34	8.09	4.16		0.64	0.41	0.26	0.74		0.69	6.48	0.31	4.17	0.24	11.18	0.5	2.38
2.18	2.79	6.31	1.49		0.83	1	0.22	0.86		0.7	3.14	0.67	4.34	0.63	13.24	0.25	35.69
3.59	2.29	10.14	1.49		0.74	0.88	1	0.55		0.62	2.18	0.8	2.79	0.76	11.71	0.81	3.89
7.25	3.78	16.27	2.37		0.21	0.75	1	0.69		0.28	3.59	0.32	2.29	0.07	5.01	0.46	3.66
6.49	6.57	11.44	2.94		0.49	0.4	0.09	0.4		0.71	7.25	0.28	3.78	0.73	13.29	0.58	6.78
5.86	7.99	11.51	2.46		0.61	0.27	0.32	0.69		0.65	6.49	0.44	6.57	0.1	6.06	0.94	9.02
4.13	4.67	10.89	2.34		0.4	0.54	0.33	0.47		0.61	5.86	0.16	7.99	0.25	6.87	0.26	4.18
4.04	2.68	4.87	2.73		0.6	0.86	0	0.63		0.67	4.13	0.15	4.67	0.09	11.45	0.59	3.91
5.55	2.92	13.97	2.88		0.4	0.67	0.14	0.5		0.89	4.04	0.21	2.68	0.23	7.3	0.12	6.28
1.44	3.71	6.77	4.15		1	0.65	0.46	0.61		0.95	5.55	0.73	2.92	0.28	11.73	0.36	6.02
6.36	5.3	13.99	2.59		0.41	0.49	0.23	0.34		0.38	1.44	0.38	3.71	0.49	12.16	0.22	5.18
5.48	5.77	0.9	1.25		0.64	0.42	0.5	0.44		0.62	6.36	0.13	5.3	0.29	9.38	0.27	5.35
7.67	4.56	13.89	4.54		0.22	0.52	0.75	0.5		0.71	5.48	0.24	5.77	0.19	6.79	0.41	6.91
2.18	2.59	10.49	3.3		1	0.88	0.25	0.36		0.59	7.67	0.24	4.56	0.18	7.81	0.4	3.33
5.36	7.47	9.37	3.34		0.44	0.35	1	0.53		0.73	2.18	0.25	2.59	0.39	7.57	0.66	2.54
6.94	4.06	7.9	7.72		0.15	0.7	0.57	0.47		0.43	5.36	0.62	7.47	0.75	7.9	0.26	4.94
9.38	5.45	8.38	1.86		0.06	0.56	0.85	0.81		0.6	6.94	0.71	4.06	0.12	11.51	0.07	1.52
6.95	2.38	6.14	3.14		0.32	0.86	0.88	0.98		0.83	9.38	0.3	5.45	0.21	9.11	0.27	4.3
4.66	2.56	12.76	3.15		0.58	0.86	0	0.93		0.45	6.95	0.25	2.38	0.2	14.38	0.3	3.91
9.66	7.45	8.93	2.22		0.06	0.22	0	0.47		0.13	4.66	0.84	2.56	0.29	11.81	0.35	3.74
4.18	4.28	5.92	8.32		0.56	0.6	0.87	0.62		0.75	9.66	0.22	7.45	0.27	8.78	0.27	4.34
9.33	4.13	2.87	2.71		0.1	0.58	0.97	0.87		0.74	4.18	0.79	4.28	0.61	11.25	0.91	2.22
3.86	6.74	11.51	2.28		0.75	0.4	1	0.7		0.47	9.33	0.42	4.13	0.2	9.61	0.16	5.27
0.75	6.2	2.39	4.21		1	0.23	0.99	0.52		0.56	3.86	0.41	6.74	0.64	16.45	0.76	4.1
8.37	7.64	6.43	6.4		0.26	0.38	0.99	0.8		0.62	0.75	0.74	6.2	0.41	6.34	0.49	11.28
7.85	8.64	4.89	3.31		0.26	0.11	0.52	0.68		0.91	8.37	0.2	7.64	0.58	9.06	0.58	4.02
11.32	2.2	4.08	8.89		0.13	0.89	0.75	0.68		0.75	7.85	0.46	8.64	0.31	7.9	0.4	7.75
2.23	4.52	3.68	4.21		0.86	0.33	0.71	0.68		0.55	11.32	0.18	2.2	0.87	7.6	0.32	3.51
4.58	4.58	4.84	2.4		0.57	0.69	0.52	0.78		0.56	2.23	0.73	4.52	0.84	21.21	0.99	6.13
8.46	4.59	9.19	1.41		0.17	0.7	0	0.46		0.55	4.58	0.56	4.58	0.81	10.33	0.2	5.84
1.03	4.93	6.76	3.8		1	0.48	0.79	0.82		0.98	8.46	0.74	4.59	0.76	11.24	0.63	4.35
7.49	6.9	3.99	1.95		0.41	0.5	0.7	0.5		0.44	1.03	0.46	4.93	0.49	5.68	0.51	8.3
1.84	3.3	7.19	1.64		1	0.73	0.63	0.36		0.93	7.49	0.9	6.9	0.02	1.57	0.16	3.53
11.68	8.95	4.5	1.53		0	0.21	0.97	0.61		0.45	1.84	0.11	3.3	0.48	2.98	0.17	1.85
5.92	5.37	4.22	3.08		0.47	0.46	0.97	0.29		0.64	11.68	0.33	8.95	0.4	3.67	0.11	3.65
5.98	4.22	7.12	4.67		0.47	0.47	0.74	0.59		0.47	5.92	0.66	5.37	0.04	0.98	0.41	6.08
10.18	6.27	4.9	2.54		0.17	0.46	1	0.33		0.79	5.98	0.28	4.22	0.02	1.57	0.06	3.31
1.18	8.2	3.2	6.4		1	0.21	0.84	0.34		0.87	10.18	0.54	6.27	0.48	2.98	0.18	2.6
7.67	4.28	1.93	1.48		0	0.67	0.67	0.61		0.96	1.18	0.91	8.2	0.4	3.67	0.11	5.56
5.56	2.22	3.75	4.13		0.2	1	0.81	0.56		0.99	7.67	0.33	4.28	0.24	8.68	0.27	4.64
5.54	2.9	4.52	2.67		0.62	1	0.82	0.42		0.56	5.56	0.98	2.22	0.54	4.01	0.32	5.49
1.01	9.83	3.56	6.88		1	0.1	0.69	0.52		0.7	5.54	0.73	2.9	0.39	6.6	0.15	2.68
4.99	2.92	2.78	3.35		0.55	0.81	0.81	0.43		0.95	1.01	0.22	9.83	0.77	7.5	0.4	6.74
4.71	6.69	3.33	1.19		0.55	0.33	0.17	0.43		0.36	4.99	0.15	2.92	0.85	6.02	0.13	4.45
6.45	3.2	5.95	1.18		0.44	0.72	0.63	0.51		0.64	4.71	0.24	6.69	0.25	1.91	0.23	2.59
5.2	4.81	4.42	1.49		0.5	0.44	0.53	0.69		0.41	6.45	0.21	3.2	0.43	3.57	0.18	2.14
5.32	3.82	4.14	5.81		0.47	0.57	0.5	0.62		0.59	5.2	0.15	4.81	0.18	4.21	0.55	7.93
5.05	3.53	5.14	3.24		0.65	0.73	0.45	0.64		0.82	5.32	0.6	3.82	0.17	3.09	0.57	8.39
4.32	8.4	8.85	3.19		0.56	0.26	0.65	0.21		0.71	5.05	0.37	3.53	0.1	1.62	0.63	10.05
4.28	7.64	2.74	2.93		0.63	0.09	0.62	0.36		0.32	4.32	0.68	8.4	0.16	2.62	0.38	7.75
3.47	11.82	1.49	2.41		0.78	0.04	0.89	0.34		0.41	4.28	0.64	7.64	0.56	7.84	0.41	0.66
3.6	2.92	1.32	2.51		0.75	0.8	0.92	0.34		0.58	3.47	0.55	11.82	0.14	2.71	0.18	1.1
3.94	8.76	4.93	2.68		0.7	0.27	0.96	0.72		0.55	3.6	0.89	2.92	0.08	1.41	0.11	1.23
1.75	3.79	3.25	3.99		1	0.7	0.85	0.55		0.32	3.94	0.09	8.76	0.37	2.76	0.63	1.56
8.42	9.64	2.29	2.62		0.2	0.42	0.65	0.57		0.97	1.75	0.38	3.79	0.29	5.86	0.35	0.77
1.05	9.13	1.21	3.88		0.97	0.13	0.69	0.33		0.45	8.42	0.37	9.64	0.4	2.34	0.21	1.66
3.1	4.82	1.71	4.04		0.84	0.2	0.4	0.52		0.11	1.05	0.48	9.13	0.33	2.92	0.59	1.77
2.39	5	2.56	2.35		0.88	0.38	0.89	0.59		0.42	3.1	0.03	4.82	0.48	8.04	0.56	2.19
2.18	8.17	2.73	1.88		1	0.3	0.69	0.38		0.61	2.39	0.31	5	0.22	4.41	0.21	1.44
2.73	14.35	3.2	6.15		0.81	0	1	0.33		0.6	2.18	0.2	8.17	0.21	6.55	0.6	2.62
6.54	6.47	3.87	2.66		0.38	0.56	0.79	0.22		0.25	2.73	0.89	14.35	0.44	4.4	0.23	2.49
2.42	13.05	4.94	4.42		0.86	0.33	0.96	0.38		0.28	6.54	0.39	6.47	0.19	3.24	0.64	1.71
3.69	3.15	2.9	2.66		0.67	0.78	0.21	0.39		0.38	2.42	0.97	13.05	0.45	6.09	0.54	1.87
1.66	5.69	2.6	2.57		1	0.52	0.91	0.21		0.61	3.69	0.31	3.15	0.22	4.1	0.49	1.58
0.64	6.93	4.1	2.65		1	0.48	0.42	0.62		0.68	1.66	0.34	5.69	0.18	3.16	0.17	4.5
6.05	9.7	4.07	6.9		0.5	0.3	0.2	0.54		0.78	0.64	0.24	6.93	0.25	5.09	0.62	2.84
7.96	4.36	3.54	1.86		0.2	0.66	0.85	0.38		0.28	6.05	0.63	9.7	0.28	4.74	0.42	2.2
2.79	2.98	2.29	4.24		0.92	0.78	0.84	0		0.05	7.96	0.11	4.36	0.07	7.87	0.72	2.47
4.9	3.23	1.77	7.07		0.64	0.76	0.67	0.22		0.45	2.79	0.05	2.98	0.19	4.1	0.71	1.91
3.88	2.87	1.94	2.85		0.54	0.87	0.52	0.38		0.26	4.9	0.08	3.23	0.03	4.01	0.21	3.14
5.33	6.69	1.69	2.4		0.3	0.4	0.35	0.35		0.48	3.88	0.15	2.87	0.57	5.82	0.8	2.37
0.95	9.8	7.47	2.18		1	0.27	0.91	0.2		0.83	5.33	0.14	6.69	0.81	11.68	0.45	1.8
3.82	4.88	2.36	4.19		0.62	0.44	0.19	0.23		0.32	0.95	0.5	9.8	0.45	4.32	0.48	1.84
4.62	5.15	2.71	5.15		0.47	0.42	0.74	0.65		0.9	3.82	0.28	4.88	0.26	5.35	0.67	2.64
4.95	8.32	6.38	3.68		0.57	0.29	0.79	0.47		0.37	4.62	0.36	5.15	0.17	8.79	0.65	1.75
6.26	2.28	4.72	2.78		0.33	0.93	1	0.27		0.66	4.95	0.83	8.32	0.18	6.87	0.62	1.69
3.46	8.87	3.68	2.43		0.69	0.39	0.82	0.79		0.23	6.26	0.08	2.28	0.83	6.12	0.41	2.91
7.69	7.65	4.78	4.3		0.25	0.27	0.96	0.7		0.25	3.46	0.54	8.87	0.86	4.49	0.51	2.26
6.68	7.41	2.8	3.14		0.39	0.22	0.93	0.9		0.1	7.69	0.5	7.65	0.82	4.51	0.49	3.57
6.84	3	7.77	4.1		0.29	0.78	0.82	0.97		0.19	6.68	0.49	7.41	0.88	6.66	0.4	2.92
5.53	5.01	0.99	3.67		0.41	0.49	0	0.93		0.52	6.84	0.21	3	0.75	5.54	0.54	2.36
7.2	2.46	0.93	5.66		0.34	0.87	0.84	0.34		0.35	5.53	0.03	5.01	0.96	5.92	0.29	4.21
5.34	10.36	1.75	2.88		0.53	0.17	0.75	0.4		0.46	7.2	0.26	2.46	0.63	4.57	0.52	2.35
5.69	8.01	1.28	3.93		0.33	0.25	0.85	0.79		0.53	5.34	0.09	10.36	0.85	6.01	0.53	2.33
5.62	5.07	4.24	1.26		0.54	0.45	0.82	0.46		0.26	5.69	0.84	8.01	0.84	4.04	0.46	2.99
5.94	6.31	4.1	6.91		0.32	0.37	0.42	0.25		0.49	5.62	0.72	5.07	0.9	3.56	0.59	3.84
9.43	4.37	3.08	3.83		0.18	0.25	0.53	0.47		0.51	5.94	0.12	6.31	0.58	3.15	0.44	3.17
7.63	4.45	7.47	1.87		0.28	0.43	0.96	0.65		0.3	9.43	0.55	4.37	0.51	6.75	0.47	2.28
4.47	6.34	5.55	3.56		0.62	0.4	1	0.54		0.25	7.63	0.67	4.45	0.42	4.1	0.47	2.49
7.97	1.44	9.5	3.58		0.27	1	0.81	0.43		0.68	4.47	0.15	6.34	0.72	4.81	0.63	2.62
5.64	9.98	3.73	1.67		0.5	0	0.92	0.73		0.14	7.97	0.51	1.44	0.54	3.25	0.47	3.13
7.69		6.73	4.31		0.31		0.91	0.44		0.6	5.64	0.54	9.98	0.12	3.26	0.6	2
7.13		13.49	1.85		0.3		1	1		0.51	7.69			0.17	1.91	0.5	3.24
5.62		3.11	4.33		0.33		0.78	0.46		0.4	7.13			0.17	2.42	0.48	2.84
2.6		1.64	3.45		0.88		0.56	0.29		0.72	5.62			0.1	3.05	0.47	2.74
3.97		0.95	3.27		0.25		0.73	0.76		0.37	2.6			0.12	2.25	0.64	5.07
1.52		1.35	2.74		0.93		0.53	0.3		0.92	3.97			0.09	0.83	0.55	2.46
4.34		3.41	1.03		0.53		0	0		0.46	1.52			0.17	1.44	0.41	3.01
4.79		3.76	1.65		0.59		0.2	0.6		0.37	4.34			0.18	2.58	0.56	2.2
3.87		3.33	4.59		0.75		0.14	0.5		0.24	4.79			0.49	3.1	0.46	2.97
1.53		4.67	8.9		0.95		0.98	0.36		0.22	3.87			0.23	2.04	0.4	2.22
4.03		3.89	10.63		0.53		0.95	0.8		0.48	1.53			0.22	3.41	0.36	8.45
5.58		3.26	6.13		0.38		0.78	1		0.55	4.03			0.21	1.75	0.35	2.87
2.02		9.21	5.55		0.92		0.85	0.63		0.84	5.58			0.18	1.92	0.36	1.98
5.11		4.01	3.86		0.47		0.87	0.21		0.25	2.02			0.16	2.54	0.29	3.95
9.53		3.77	2.61		0.14		0.85	0.67		0.34	5.11			0.1	4.92	0.43	2.83
4.09		6.1	4.82		0.61		0.93	0.45		0.17	9.53			0.28	1.93	0.45	2.77
7.67		6.9	6.97		0.26		0.68	0.62		0.31	4.09			0.16	2.18	0.39	2.37
6.84		3.4	1.52		0.3		0.86	0.3		0.55	7.67			0.2	2.07	0.46	2.55
8.09		4.04	5.35		0.28		0.68	0.33		0.2	6.84			0.33	4.52	0.3	4.16
3.09		4.05	2.66		0.79		0.86	0.79		0.42	8.09			0.12	3.03	0.42	1.49
5.71		3.57	2.26		0.5		1	0.25		0.22	3.09			0.19	2.41	0.56	1.49
5.95		4.46	1.43		0.39		0.96	0		0.73	5.71			0.09	3.67	0.52	2.37
1.82		3	4.18		1		0.86	0.62		0.28	5.95			0.24	1.49	0.46	2.94
3.43		6.2	1.49		0.74		0.9	0.51		0.66	1.82			0.22	2.18	0.4	2.46
5.52		2.75	3.11		0.46		0.5	0.27		0.37	3.43			0.12	3.8	0.48	2.34
3.67		3.51	2.19		0.76		0.5	0.59		0.25	5.52			0.13	2.25	0.31	2.73
4.37		3.43	3.98		0.62		0.62	0.53		0.42	3.67			0.28	2.6	0.84	2.88
8.41		6.63	5.39		0.21		0.2	0.55		0.45	4.37			0.13	2.85	0.89	4.15
6.43		3.27	1.97		0.33		0.3	0.33		0.43	8.41			0.16	2.81	0.27	2.59
3.25		3.66	2.5		0.6		0.5	0.89		0.86	6.43			0.95	6.13	0.19	1.25
7.86		2.81	5.81		0.26		0.48	0.4		0.73	3.25			0.49	4.16	0.2	4.54
4.64		3.81	4.69		0.46		0.35	0.33		0.25	7.86			0.19	2.33	0.24	3.3
5.18		8.22	5.45		0.48		0.53	0.29		0.1	4.64			0.18	2.79	0.23	3.34
7.61		6.2	7.23		0.24		0.53	0		0.26	5.18			0.14	3.52	0.26	7.72
1.92		4.41	1.99		0.88		0.76	0.7		0.6	7.61			0.19	1.71	0.18	1.86
4.1		9.66	2.72		0.75		0.36	0.25		0.34	1.92			0.12	3.24	0.34	3.14
6.17		2.77	2.92		0.33		0.59	0.15		0.19	4.1			0.13	2.17	0.76	3.15
7.04		3.87	3.78		0.31		0.5	0.5		0.39	6.17			0.11	1.58	0.21	2.22
4.98		2.87	2.64		0.5		0.75	0.19		0.67	7.04			0.15	1.95	0.88	8.32
2.37		4.23	1.94		0.77		0.78	0.89		0.93	4.98			0.23	1.9	0.52	2.71
8.68		7.17	3.55		0.47		0.89	0.48		0.69	2.37			0.2	1.86	0.41	2.28
8.56		5.18	4.03		0.3		0.89	0.53		0.08	8.68			0.3	1.45	0.53	4.21
6.64		3.3	5.64		0.21		0.8	0.29		0.66	8.56			0.38	3.14	0.8	6.4
9.38		12.17	7.23		0		0.91	0		0.84	6.64			0.08	1.88	0.86	3.31
4.34		2.64	4.5		0.62		1	0.83		0.67	9.38			0.2	1.79	0.15	8.89
5.84		3.68	4.35		0.37		0.96	0.67		0.46	4.34			0.14	1.09	0.95	4.21
2.63		4.87	6.08		0.8		0.81	1		0.71	5.84			0.23	2.13	0.54	2.4
5.62		3.44	6		0.62		0.78	0.63		0.79	2.63			0.16	2.72	0.13	1.41
6.32		7.71	2.2		0.35		0.95	0.79		0.36	5.62			0.26	10.49	0.97	3.8
0.39		2.84	3.32		1		0.7	0.8		0.31	6.32			0.46	1.38	0.19	1.95
2.4		3.74	2.11		0.82		0.96	1		0.45	0.39			0.19	2.11	0.39	1.64
9.26		3.03	1.68		0.27		0.96	0.6		0.55	2.4			0.3	2.1	0.2	1.53
4.14		2.96	4.93		0.38		0.79	0.5		0.62	9.26			0.34	2.68	0.5	3.08
0.53		8.8	2.13		0.99		0.48	0.54		0.31	4.14			0.41	1.82	0.38	4.67
7.01		5.42	2.21		0.46		0.91	0.68		0.48	0.53			0.45	1.67	0.3	2.54
3.68		3.46	2.52		0.76		0.93	0.65		0.82	7.01			0.38	3.5	0.83	6.4
4.41		6	2.62		0.5		0.91	0.62		0.39	3.68			0.28	3.79	0.14	1.48
7.1		5.38	5.96		0.3		0.53	0.47		0.97	4.41			0.46	6.17	0.69	4.13
7.93		4.4	2.24		0.11		0.77	0.98		0.85	7.1			0.48	3.02	0.68	2.67
5.69		6.33	2.12		0.44		0.84	0.87		0.71	7.93			0.32	4.95	0.94	6.88
7.89		1.57	6.7		0.33		0.75	0.93		0.18	5.69			0.25	3.96	0.14	3.35
2.92		2.98	9.21		0.73		0.97	0.62		0.78	7.89			0.44	3.02	0.3	1.19
4.86		3.67	2.22		0.65		0.96	0.74		0.77	2.92			0.59	2.39	0.19	1.18
8.23		0.98	5.13		0.09		0.62	0.69		0.04	4.86			0.21	5.79	0.25	1.49
7.98		1.57	2.75		0.5		0.9	0.57		0.86	8.23			0.2	6.44	0.22	5.81
5.84		2.98	2.58		0.22		0.84	0.75		0.72	7.98			0.43	2.03	0.93	3.24
5.92		3.67	1.69		0.36		0.78	0.91		0.37	5.84			0.57	3.42	0.22	3.19
9.07		8.68	3.45		0.29		0.77	0.67		0.19	5.92			0.31	2.81	0.28	2.93
4.3		4.01	5.86		0.57		0	0.45		0.87	9.07			0.46	3.76	0.24	2.41
3.53		6.6	4.13		0.62		0.57	0.64		0.7	4.3			0.39	5.15	0.37	2.51
7.27		7.5	3.15		0.36		0.88	0.51		0.89	3.53			0.68	5.31	0.21	2.68
9.36		6.02	2.01		0.21		0.82	0.41		0.57	7.27			0.3	2.57	0.18	3.99
5.68		1.91	5.57		0.48		0.78	0.77		0.61	9.36			0.23	4.4	0.34	2.62
2.95		3.57	2.76		0.71		0.94	0.64		0.78	5.68			0.47	1.97	0.31	3.88
4.49		4.21	2.28		0.2		0.71	0.42		0.61	2.95			0.54	6.65	0.23	4.04
6.86		3.09	3.2		0.4		0.92	0.58		0.99	4.49			0.09	3.27	0.26	2.35
2.96		1.62	4.41		0.64		0.98	0.57		0.34	6.86			0.19	3.25	0.42	1.88
3.55		2.62	4.69		0.75		0.92	0.37		0.97	2.96			0.62	7.42	0.32	6.15
1.35		7.84	3.04		1		0.93	0.62		0.99	3.55			0.15	6.4	0.25	2.66
4.21		2.71	3.82		0.67		0.94	0.52		0.59	1.35			0.13	6.19	0.45	4.42
4.03		1.41	4.85		0.6		0.95	0.64		0.86	4.21			0.26	4.65	0.52	2.66
2.85		2.76	2.33		0.86		0.69	0.74		0.94	4.03			0.16	3.8	0.36	2.57
4.22		5.86	2.3		0.64		0.95	0.89		0.95	2.85			0.51	7.69	0.48	2.65
11.5		2.34	1.81		0		0.99	0.73		0.56	4.22			0.3	2.8	0.97	6.9
5.77		2.92	1.2		0.42		0.97	0.53		0.24	11.5			0.18	4.4	0.41	1.86
10.6		8.04	1.13		0.12		0.97	0.57		0.1	5.77			0.18	8.82	0.26	4.24
4.6		4.41	4.14		0.33		0.85	0.67		0.48	10.6			0.83	4.41	0.8	7.07
8.65		6.55	3.52		0		0.12	0.88		0.63	4.6			0.75	5.78	0.46	2.85
8.26		4.4	4.25		0.34		0.98	0.62		0.18	8.65			0.34	8.71	0.39	2.4
8.08		3.24	4.68		0.24		0.98	0.79		0.18	8.26			0.19	10.64	0.33	2.18
6.64		6.09	4.35		0.38		0.92	0.5		0.08	8.08			0.18	3.66	0.33	4.19
10.73		4.1	4.07		0.15		0.79	0.6		0.28	6.64			0.11	2.55	0.27	5.15
12.21		3.16	2.8		0.06		0.91	0.65		0.14	10.73			0.12	5.91	0.1	3.68
7.38		5.09	1.69		0		0.92	0.31		0.08	12.21			0.52	7.28	0.27	2.78
2.72		4.74	7.45		0.75		0.75	0.57		0.4	7.38			0.4	6.32	0.22	2.43
8.2		7.87	4		0.5		0.67	0.57		0.9	2.72			0.4	6.87	0.19	4.3
10.7		4.1	4.65		0.07		0.35	0.41		0.13	8.2			0.68	2.89	0.27	3.14
18.99		4.01	6.79		0		0.74	0.97		0.13	10.7			0.23	2.59	0.17	4.1
2.58		5.82	3.88		0.86		0.54	0.57		0.46	18.99			0.31	7.7	0.25	3.67
8.17		11.68	4.22		0.14		0.58	0.53		0.02	2.58			0.17	8.59	0.55	5.66
6.75		4.32	0.98		0.4		0.77	0.32		0.84	8.17			0.14	6.47	0.57	2.88
4.32		5.35	6.85		0.43		0.84	0.8		0.23	6.75			0.29	9.34	0.9	3.93
3.65		8.79	3.36		0.44		0.46	0.22		0.28	4.32			0.1	9.08	0.22	1.26
10.27		6.87	3.36		0.06		0.47	0.89		0.34	3.65			0.43	13.53	0.43	6.91
4.77			2.36		0.63			0.71		0.21	10.27			0.25	9.33	0.61	3.83
2.16			3.5		0.91			0.36		0.3	4.77			0.19	9.55	0.18	1.87
6.29			4.36		0.37			0.07		0.21	2.16			0.7	7.87	0.63	3.56
6.15			6.34		0.31			0.53		0.06	6.29			0.83	7.33	0.39	3.58
5.95			2.65		0.34			0.32		0.09	6.15			0.26	8.36	0.28	1.67
4.29			6.78		0.58			0.75		0.03	5.95			0.12	5.19	0.36	4.31
7.46			6.09		0.1			0.55		0.22	4.29			0.45	11.77	0.31	1.85
6.06			3.05		0.49			0.17		0.4	7.46			0.45	6.96	0.54	4.33
11.32			2.75		0.1			0.38		0.39	6.06			0.45	10.54	0.53	3.45
1.53			4.09		0.97			0.44		0.06	11.32			0.53	8.09	0.4	3.27
8.11			0.94		0.25			0.98		0.36	1.53			0.52	6.31	0.53	2.74
			3.16					0.23		0.18	8.11			0.55	10.14	0.25	1.03
			1.79					0.75						0.8	16.27	0.19	1.65
			2.85					0.53						0.76	11.44	0.43	4.59
			2.83					0						0.66	11.51	0.93	8.9
			2.97					0.4						0.69	10.89	0.67	10.63
			1.6					0.96						0.39	4.87	0.39	6.13
			2.11					0.6						0.66	13.97	0.33	5.55
			4.03					0.4						0.08	6.77	0.5	3.86
			2.81					0.32						0.85	13.99	0.96	2.61
			5.73					0.41						0.18	0.9	0.73	4.82
			6.12					0.41						0.77	13.89	0.94	6.97
			2.99					0.51						0.12	10.49	0.17	1.52
			3.32					0.28						0.4	9.37	0.32	5.35
			6.1					0.33								0.55	2.66
			3.84					0.16								0.56	2.26
			4.55					0.9								0.2	1.43
			4.49					0.44								0.16	4.18
			6.65					0.86								0.8	1.49
			4.45					0.44								0.27	3.11
			14.65					0.39								0.15	2.19
			3.68					0.38								0.39	3.98
			2.36					0.16								0.42	5.39
			2.6					0.45								0.86	1.97
			2.02					0.91								0.83	2.5
			2.74					0.33								0.37	5.81
			2.3					0								0.08	4.69
			2.27					0								0.52	5.45
			2.93					0.2								0.46	7.23
			7.42					0.2								0.25	1.99
			5.53					0.33								0.22	2.72
			4.64					0.36								0.26	2.92
			6.72					0.6								0.35	3.78
			4.12					0.11								0.27	2.64
			7.09					0.36								0.26	1.94
			7.33					0.29								0.17	3.55
			8.17					1								0.18	4.03
			2.87					0.9								0.17	5.64
			1.73					0.56								0.14	7.23
			1.4					0.36								0.18	4.5
			9.92					0.57								0.31	4.35
			3.97					1								0.32	6.08
			2.11					0.9								0.33	6
			2.79					0.79								0.27	2.2
			3.86					0.63								0.22	3.32
			7.47					0.83								0.38	2.11
			1.99					0.6								0.24	1.68
			3.04					0.66								0.24	4.93
			5.16					0.51								0.21	2.13
			3.92					0.37								0.49	2.21
			4.07					0.57								0.07	2.52
			2.47					0.82								0.01	2.62
			1.96					0.87								0.08	5.96
			3.32					0.79								0.64	2.24
			2.42					0.79								0.13	2.12
			2.73					0.94								0.52	6.7
			2.3					0.84								0.52	9.21
			2.32					0.71								0.41	2.22
			3.16					0.53								0.41	5.13
			3.71					0.78								0.88	2.75
			2.43					0.78								0.58	2.58
			2.84					0.91								0.09	1.69
			3.78					0.9								0.71	3.45
			3.32					0.51								0.34	5.86
			3.68					0.71								0.34	4.13
			2.55					0.29								0.58	3.15
			2.74					0.61								0.45	2.01
			1.93					0.65								0.7	5.57
			2.77					0.89								0.84	2.76
			2.47					0.61								0.73	2.28
			2.1					0.93								0.6	3.2
			4.06					0.61								0.58	4.41
			5.88					0.91								0.75	4.69
			5.57					0.33								0.7	3.04
			5.03					0.22								0.09	3.82
			2.14					0.58								0.07	4.85
			3.16					1								0.2	2.33
			2.08					0								0.27	2.3
			2.63					1								0.24	1.81
			4.98					0.9								0.13	1.2
			2.59					0.88								0.07	1.13
			3.57					0.93								0.3	4.14
			5.36					0.2								0.45	3.52
			3.58					0.77								0.25	4.25
			2.62					0.86								0.18	4.68
			3.13					0.5								0.27	4.35
			7.58					0.66								0.34	4.07
			1.78					0.45								0.52	2.8
			5.03					0.56								0.4	1.69
			0.79					0.73								0.57	7.45
			4.19					0.5								0.42	4
			2.13					0.53								0.15	4.65
			2.34					0.17								0.37	6.79
			3.64					0.63								0.4	3.88
			5.18					0.59								0.3	4.22
			2.82					0.64								0.29	0.98
			2.62					0.63								0.37	6.85
			2.6					0.75								0.27	3.36
			6.66					0.86								0.84	3.36
			3.39					0.65								0.37	2.36
			4.36					0.25								0.24	3.5
			6.88					0.22								0.62	4.36
			3					0.45								0.23	6.34
			3.33					0.72								0.26	2.65
			2.48					0.76								0.23	6.78
			2.93					0.76								0.43	6.09
			3.42					0								0.34	3.05
			3.85					0.43								0.59	2.75
			2.71					0.6								0.06	4.09
			3.89					0.41								0.18	0.94
			3.23					0.78								0.62	3.16
			3.33					0.74								0.17	1.79
			4.14					0.62								0.76	2.85
			6.1					0.61								0.13	2.83
			2.64					0.68								0.61	2.97
			1.47					0.23								0.42	1.6
			2.77					0.5								0.39	2.11
			14.2					0.68								0.04	4.03
			3.87					0.66								0.36	2.81
			5.59					0.36								0.16	5.73
			6.68					0.4								0.43	6.12
			3.81					0.46								0.22	2.99
			5.67					0.45								0.22	3.32
			10.81					0.38								0.3	6.1
			4.27					0.76								0.2	3.84
			2.3					0.83								0.62	4.55
			3.74					0.5								0.53	4.49
			5.52					1								0.27	6.65
			5.13					0.56								0.54	4.45
			1.33					0.63								0.83	14.65
			3.43					0.6								0.75	3.68
			3.23					0.57								0.31	2.36
			3.56					0.83								0.15	2.6
			2.88					0.46								0.15	2.02
			4.44					0.8								0.62	2.74
			2.88					0.23								0.95	2.3
			3.95					0.73								0.62	2.27
			5.89					0.22								0.77	2.93
			2.65					0.71								0.57	7.42
			3.13					0.25								0.64	5.53
			2.66					0.47								0.82	4.64
			3.95					0.54								0.43	6.72
			4.69					0.3								0.16	4.12
			3.03					0.88								0.41	7.09
			4.52					1								0.76	7.33
			3.63					0.76								0.89	8.17
			4.28					0.47								0.4	2.87
			7.35					0.81								0.04	1.73
			3.78					0.83								0.21	1.4
			3.76					0.59								0.1	9.92
			7.51					0.65								0.23	3.97
			6.01					0.44								0.11	2.11
			2.83					0.87								0.35	2.79
			11.84					0.37								0.08	3.86
			3.97					0.58								0.33	7.47
			5.44					0.83								0.08	1.99
			3.42					0.92								0.06	3.04
			3.69					0.57								0.44	5.16
			3.55					0.5								0.07	3.92
			2.92					0.33								0.61	4.07
			3.3					0.25								0.07	2.47
			3.18					1
			2.32					1
			1.23					1
			4.68					0.95
			3.25					1
			2.29					0.96
			2.91					0.9
			2.16					0.91
			2.19					0.97
			3.33					0.91
			1.79					0.82
			2.55					0.92
			6.84					0.97
			3.84					0.97
			3.84					0.71
			2.46					0.79
			3.52					0.87
			3.4					0.79
			4.1					0.93
			4.53					0.65
			3.5					0.93
			2.02					0.92
			1.7					0.94
			2.27					0.78
			2.22					0.98
			2.58					0.97
			3.09					0.81
			3.26					0.88
			5.1					0.53
			1.86					0.81
			2.58					0.87
			3.57					0.55
			2.37					0.87
			3.32					0.86
			2.72					0.78
			4.1					0.83
			4.23					0.72
			3.86					0.89
			5.26					0.88
			2.72					0.84
			2.36					0.73
			2.73					0.91
			3.28					0.72
			2.21					0.8
			3.39					0.81
			3.28					0.49
			3.72					0.85
			5.79					0.77
			1.91					0.88
			3.08					0.76
			6.32					0.84
			7.08					0
			2.02					0.8
			6.34					0.83
			6.49					0.64
			4.39					0.77
			4.52					0.9
			6.12					0.88
			3.52					0.88
			2.78					0.59
			3.88					1
			4.72					1
			4.48					0.88
			0.9					0.76
			4.53					0.86
			6.07					0.89
			2.18					0.77
			4.37					1
			1.29					0.67
			3.11					0.83
			2.25					0.96
			2.41					0.55
			3.2					0.73
			8.05					0.76
			2.98					0.17
			1.11					0.91
			1.6					0.7
			5.28					1
			4.27					0.91
			2.15					0.33
			0.98					0.89
			4.34					0.82
			2.79					0.78
			2.76					0.38
			10.67					0.75
			4.28					0
			7.37					0.5
			1.15					0.79
			2.23					0.96
			1.06					0.67
			1.5					0.94
			1.62					0.96
			1.76					0.92
			1.04					0.63
			1.48					0.61
			2.05					0.87
			1.96					0.38
			3.86					1
			2.24					0.6
			2.74					1
			1.84					0.2
			3.03					0.8
			2.05					1
			2.14					0.95
			3.51					0.94
			2.91					0.58
			1.16					0.71
			5.25					0.79
			2.52					0.8
			2					0.85
			4.23					0.85
			3.15					0.85
			3.35					0.68
			3.32					0.82
			3.08					0.54
			6.06					0.55
			2.63					0.9
			1.5					0.97
			5.03					0.56
			2.63					0.83
			6.23					0.47
			1.67					0.85
			2.67					0.86
			7.28					0.8
			2.8					0
			4.97					0.93
			2.75					0.55
			4.38					0.4
			1.8					0.79
			1.12					0.91
			1.28					0.88
			1.49					0.5
			4.71					0.39
			0.99					0.76
			1.24					0.78
			2.57					0.84
			1.75					0.62
			0.94					0.74
			4.36					0.58
			4.65					0.78
			3.78					0.37
			1.88					0.76
			1.51					0.67
			1.88					1
			1.75					0.45
			2.89					0.74
			1.04					0.94
			10.64					0.72
			3.31					0.78
			5.21					0.95
			7.03					0.55
			6.46					0.9
			2.22					0.75
			1.78					0.76
			1.73					0.67
			3.24					0.83
			5.03					1
			1.25					0.93
			1.24					0.6
			5.64					0.2
			1.22					0.07
			1.56					0.4
			3.58					0.33
			1.07					0.67
			4.33					0.75
			1.07					0.5
			2.23					0.17
			2.09					0.96
			1.74					0.32
			3.39					0.83
			1.17					0.75
			1.63					0.97
			5.09					0.71
			2.12					1
			1.05					0.72
			2.31					0.83
			3.11					0.57
			14.48					0.47
			2.02					0.86
			1.39					1
			1.55					0.52
			10.12					0.63
			3.21					0.57
			4.47					0.27
			13.23					0.92
			1.65					0.86
			2.13					0.85
			5.37					0.72
			7.33					0.82
			24.32					0.94
			17.06					0.71
			11.17					0.65
			7.97					0.52
			9.23					0.2
			7.09					0.48
			5.09					0.6
			9.36					0.41
			1.95					0.38
			5.08					0.89
			22.53					0.78
			1.68					0.92
			4.06					0.93
			10.48					0.57
			6.21					0.91
			1.9					0.89
			3.89					0.87
			6.96					0.83
			7.7					0
			2.93					1
			0.95					0.89
			0.99					0.39
			4.71					0.3
			3.99					0.75
			1.67					0.5
			3.57					1
			3.77					0.91
			2.21					1
			5.39					0.79
			5.98					0.42
			1.17					0.4
			0.8
			6.15					0.7
			8.77					0.91
			12.71					0.54
			6.02					0.8
			4.75					0.8
			4.38					0.74
			0.82					0.64
			1.52					0.25
			2.07					0.76
			4.6					0.7
			3.52					0.61
			11.16					0.92
			2.44					0.91
			7.73					0.95
			5.07					1
			6.98					1
			4.3					0.61
			4.54					0.62
			1.18					0.64
			4.76					0.63
			4.16					0.66
			3.08					0.63
			3.36					0.85
			3.98					0.9
			4.57					0.31
			6.7					0.56
			6.53					0.56
			2.09					0.4
			3.35					0.68
			6.32					0.67
			4.74					1
			6.06					0.37
			4.86					0.73
			3.56					0.65
			1.71					1
			7.75					0.81
			3.43					0.6
			3.15					0.29
			4.99					0.86
			2.48					0.22
			5.78					0.5
			3.82					0.7
			4.88					0.93
			6.22					0.86
			2.99					1
			3.65					0.71
			4.95					0.9
			3.11					0.83
			3.2					0.86
			2.2					0.8
			6.55					1
			4.84					0.95
			5.97					0.52
			4.95					0.76
			2.51					0.52
			7.27					0.29
			10.31					0.9
			8.39					0.57
			3.34					0.5
			2.87					0.67
			3.75					0.5
			1.5					0.53
			1.05					0.38
			0.99					0.71
			1.97					0.1
			2.22					0.71
			11.3					0.9
			3.59					0.86
			2.92					0.95
			2.65					0.75
			2.38					1
			35.69					0.82

## Sheet: Fig 3
Figure 3D									Figure 3F
0:0		0.1:1		0.5:1		1:1			IL-10		TNF		IL-1b		IL-2		IL-6		IL-4		IL-12		MCP-1
No L. major	L. major	Control Tregs	PEG Tregs	Control Tregs	PEG Tregs	Control Tregs	PEG Tregs		Control Tregs	PEG Tregs	Control Tregs	PEG Tregs	Control Tregs	PEG Tregs	Control Tregs	PEG Tregs	Control Tregs	PEG Tregs	Control Tregs	PEG Tregs	Control Tregs	PEG Tregs	Control Tregs	PEG Tregs
0.27	65.25	63.5667	48.2333	60.2667	30.7667	52.7	13.8667		0.763507	1.56689	-0.186283	-1.15594	-0.470025	-1.95236	-1.1316	-4.08003	-0.442304	-0.962554	-0.808408	0.404427	-1.56404	-2.38446	-0.183323	-0.899847
11.9	89.4333	89.6667	82.7	86.3333	61.3667	70.8333	21.2333		0.867997	2.20958	-0.219546	-0.664149	-0.196805	-1.06447	-1.2582	-3.50059	-0.449673	-0.994724	-0.774901	0.518763	-1.56404	-0.738284	-0.155238	-0.589841
8.1	65.25	57.6333	57.85	64.1667	47.15	53.2667	24.75		0.548045	2.11575	-0.379077	-0.912013	-0.911647	-1.68493	-1.53287	-3.88535	-0.472656	-1.40309	-0.961207	0.149936	-1.29888	-1.56404	-0.0679304	-0.937613
Figure 3E									Figure 3G
0.1:1		0.5:1		1:1					Control		Anti IL-10
Control Tregs	PEG Tregs	Control Tregs	PEG Tregs	Control Tregs	PEG Tregs				Control Tregs	PEG Tregs	Control Tregs	PEG Tregs
-0.037362	-0.430684	-0.111905	-1.08933	-0.308725	-2.22893				-0.218366	-0.608174	0.338209	0.071892
0.00351195	-0.11306	-0.0520095	-0.543512	-0.336936	-2.07888				-0.132559	-0.64551	0.402339	-0.259102
-0.179873	-0.173661	-0.0258654	-0.468727	-0.263948	-1.40508				-0.121243	-0.694979	-0.0444071	-0.0587267
									-0.128777	-0.556459
									-0.214353	-0.787343
Figure 3H									-0.402425	-0.582085
No Th1	PEG Th1	PEG Th1	PEG Th1
		Control Tregs	PEG Tregs
80	51	99	73
95	32	96	73
97	28	70	46
86
Figure 3J
No Th1	PEG Th1	PEG Th1	PEG Th1
		Control Tregs	PEG Tregs
1	1	1	1
3	1	4	0
1	1	5	3
6	0	4	3
7	0	8	0
3	1	4	1
3	1	3	1
2	2	2	1
4	0	2	1
4	3	3	4
2	4	5	1
4	0	5	0
0	0	5	3
1	1	0	1
3	1	3	1
0	1	2	1
6	3	7	4
6	0	3	0
4	2	5	2
4	1	2	0
1	0	4	0
3	0	3	0
3	2	4	1
2	1	3	0
4	1	2	0
3	0	4	2
4	1	4	0
6	0	4	1
4	1	4	1
10	1	5	0
3	0	3	0
5	0	5	1
4	0	2	1
5	0	1	2
13	1	5	3
8	0	3	2
2	0	4	1
5	0	5	0
6	2	3	3
4	1	3	1
6	0	4	1
3	1	4	2
4	1	5	3
1	0	4	3
3	0	2	1
3	0	1	4
4	0	3	6
4	0	5	2
8	0	4	3
8	1	4	2
8	1	7	3
6	0	1	0
5	1	3	0
2	2	7	7
3	0	4	2
3	0	5	2
9	2	4	6
8	1	5	3
7	3	5	4
3	0	4	4
2	1	5	1
0	0	4	5
3	1	4	0
4	1	4	1
4	2	2	0
0	0	4	0
3	0	2	0
8	0	1	0
5	0	5	1
3	2	1	2
2	3	1	4
8	1	3	2
3	1	8	1
5	0	1	3
2	0	3	2
2	0	6	1
5	2	5	0
3	0	4	2
3	0	4	0
6	0	2	3
3	1	4	0
4	0	7	4
2	0	5	1
3	5	4	0
9	4	5	0
6	0	3	0
5	0	6	1
5	1	4	0
5	2	9	4
8	1	12	2
9	0	10	3
3	4	5	1
6	2	6	1
3	0	1	2
2	0	1	2
6	0	4	2
2	3	4	4
3	2	5	4
2	2	4	2
3	0	7	3
0	0	5	2

## Sheet: Fig 4
Figure 4C					Figure 4D					Figure 4F			Figure 4G			Figure 4H				Figure 4I				Figure 4J									Figure 4K					Figure 4L					Figure 4L
No L. major		L. major			No L. major		L. major									PEG Th1	PEG Th1			PEG Th1	PEG Th1			Uninfected				L. major					Control Th1		PEG Th1			PEG Th1					Control Th1
Control Th1	PEG Th1	Control Th1	PEG Th1		Control Th1	PEG Th1	Control Th1	PEG Th1		Control Treg	PEG Treg		Control Treg	PEG Treg			Control Treg	PEG Treg			Control Treg	PEG Treg		Control Th1		PEG Th1		Control Th1		PEG Th1			Control	L. major	Control	L. major		Control Tregs		PEG Tregs			Control	L. major
1.25	0.75	1.75	3		3.24	7.48	7.83	15.71		8	2.75		12.26	1.85		3	3.25	30		15.71	6.52	3.17		Confinement ratio	Mean Velocity 3D	Confinement ratio	Mean Velocity 3D	Confinement ratio	Mean Velocity 3D	Confinement ratio	Mean Velocity 3D		2.9	9.6	2.4	21		Confinement ratio	Mean Velocity 3D	Confinement ratio	Mean Velocity 3D		56.4	62.6
1.25	1.75	1.25	30		9.02	10.98	6.01	13		4	9.25		8.26	2.73		30	30	30		13	2.54	8.4		0.43	2.21	0.05	7.3	0.42	11.42	0.08	1.45		97.1	90.4	97.6	79		0.03	1.44	0.28	3.97		43.5	37.4
2.5	5	5.25	30		11.58	7.29	9.69	2.55		4	5		9.78	0.97		30	30	30		2.55	8.45	4.61		0.28	2.37	0.17	5.15	0.53	11.28	0.1	4.15							0.04	1.86	0.34	1.96
3.75	1.25	1.75	30		4.57	8.39	8.93	3.91		3.25	30		6.04	5.4		30	30	30		3.91	2.84	9.55		0.87	2.69	0.18	11.18	0.25	10.4	0.14	3.75							0.06	1.76	0.3	5.2
0.5	1.25	2.5	30		3.29	12.3	13.13	9.39		2	2.25		7.82	11.24		30	8.25	9.5		9.39	3.91	4.83		0.69	3	0.21	2.14	0.1	5.11	0.15	2.49							0.74	3.71	0.14	4.09
0.5	2	4.5	1.75		10.57	9.87	6.08	7.1		4.25	6		10.84	3.17		1.75	3.25	30		7.1	8.18	1.51		0.48	3.19	0.22	8.39	0.09	10.77	0.16	1.48							0.1	2.25	0.29	4.98
6	2	4	2.5		10.83	7.59	13.82	3.8		2.25	30		8.04	8.36		2.5	9.25	30		3.8	11.46	3.18		0.18	3.24	0.22	9.53	0.79	10.02	0.19	6.4							0.05	1.96	0.4	5.52
2.5	2.5	30	4.5		9.87	8.14	11.33	2.95		13.5	30		13.58	8.53		4.5	7.5	30		2.95	9.56	1.64		0.26	3.29	0.25	4.1	0.49	9.82	0.2	2.73							0.09	1.11	0.36	2
4.25	2.25	6.5	14		8.89	8.54	11.25	15.34		2	30		11.05	8.34		14	8	8.75		15.34	6.8	5.13		0.73	3.73	0.25	7.75	0.22	5.2	0.2	6.56							0.06	1.47	0.11	6.52
1.75	0.25	2.5	5.25		3.79	9.84	13.43	6.45		5.25	30		10.87	12.57		5.25	30	22		6.45	6.75	4.69		0.16	3.79	0.3	7.11	0.27	10.17	0.22	2.95							0.03	2.6	0.35	2.11
2.5	3.75	2.75	3.5		10.22	9.87	10.34	6.08		4.25	16.5		9.86	6.91		3.5	30	18.25		6.08	3.42	10.71		0.39	3.79	0.3	6.4	0.15	3.07	0.24	2.26							0.19	2.2	0.35	5.05
4.25	4.25	2.5	30		7.63	9.16	11.93	11		3.5	4.5		7.61	10.24		30	30	23		11	6.98	1.71		0.55	3.8	0.31	7.64	0.37	4.09	0.25	4.73							0.17	1.85	0.43	2.15
2.75	6.25	4.5	30		7.22	9.6	9.6	12.58		2	7.5		7.15	3.37		30	28	30		12.58	7.05	2.83		0.36	3.82	0.31	3.23	0.68	11.43	0.25	9.09							0.83	7.07	0.27	4.99
2.75	0.5	30	30		13.98	2.14	10.04	4.35		3.75	11		8.31	10.16		30	4	30		4.35	12.02	5.75		0.65	3.99	0.32	9.77	0.78	11.22	0.25	3.43							0.04	2.36	0.3	2.41
1	2.25	4.25	30		11.95	17	9.61	6.51		2.25	3		7.97	9.47		30	2.75	30		6.51	6.45	1.32		0.65	4.04	0.33	6.77	0.27	4.85	0.26	3.53							0.05	1.46	0.49	7.25
5	0.25	2.75	30		8.45	10.85	10.27	4.9		1.5	2.5		10.96	8.44		30	7.25	30		4.9	8.41	1.8		0.86	4.06	0.33	4.43	0.37	6.4	0.26	10.86							0.06	1.2	0.72	9.61
0.75	2.5	2.5	30		10.82	14.36	11.76	5.77		2	8.5		10.56	10.11		30	30	30		5.77	10.67	2.49		0.78	4.07	0.33	5.43	0.65	11.14	0.28	3.98							0.55	2.75	0.22	2.82
2.25	7.5	6.75	30		8.87	10.08	8.3	4.31		3.5	2.5		9.25	9.31		30	0.5	14.25		4.31	7.87	5.07		0.5	4.14	0.33	6.68	0.11	6.24	0.28	5.59							0.07	1.21	0.58	6.8
7.5	8.75	3.5	30		9.52	10.47	13.67	3.24		11.5	2.5		10.11	5.04		30	8.5	4.5		3.24	10.62	6.03		0.95	4.33	0.34	8.07	0.32	10.45	0.28	5.77							0.05	1.3	0.6	6.79
6.5	3	5.75	30		3.8	10.4	8.47	3.73		11	30		5.86	9.08		30	27.5	30		3.73	11.86	12.78		0.35	4.42	0.35	8.14	0.27	16.03	0.28	8.83							0.06	1.37	0.17	3.71
8.75	4.25	14	30		12.39	2.77	8.17	3.89		7.5	30		10.94	11.39		30	30	23		3.89	3.96	5.07		0.16	4.43	0.35	2.77	0.55	8.16	0.29	5.93							0.09	2.19	0.34	2.12
3.75	16.5	1.5	16.75		2.21	10.08	9.49	2.38		18.5	30		8.06	7.03		16.75	7.5	10		2.38	2.99	8.9		0.33	4.5	0.35	10.67	0.42	6.41	0.3	2.05							0.15	2.3	0.52	5.82
2.5	5	6.75	13.75		8.04	9.37	9.38	10.08		30	6.25		8.08	6.39		13.75	16	30		10.08	2.78	1.66		0.33	4.57	0.35	8.79	0.57	9.34	0.3	10.25							0.06	1.39	0.21	3.11
2.5	0.25	5	30		7.3	7.32	14.6	3.61		30	20		9.26	1.68		30	17.5	30		3.61	1.83	4.27		0.5	4.6	0.35	7.49	0.1	4.4	0.3	10.16							0.55	5.63	0.18	2.05
3.25	0.5	2.5	4.25		8.2	9.46	11.99	1.48		30	8.25		10.41	1.16		4.25	11	30		1.48	1.9	0.85		0.64	4.68	0.36	8.24	0.54	10.34	0.31	3.45							0.02	3.42	0.53	5.46
1.75	3.5	2.5	30		9.07	12.84	11.57	4.58		30	24		6.9	3.19		30	17.5	30		4.58	8.3	8.27		0.17	4.81	0.38	9.43	0.66	7.62	0.31	4.53							0.18	3.78	0.17	3.13
6.5	0	2.5	30		2.37	4.1	9.94	4.43		30	30		4.28	10.57		30	6.5	30		4.43	5.35	5.48		0.87	4.9	0.39	9.84	0.62	12.86	0.31	6.93							0.14	3.62	0.18	2.25
4.75	6.5	9.75	30		13.87	8.3	7.13	1.75		30	23.75		13.64	2.39		30	13.75	30		1.75	2.02	2.99		0.62	4.92	0.39	6.87	0.09	8.17	0.32	4.27							0.39	3.34	0.18	1.71
10.75	1	5	24.5		10.46	9.55	6.12	6.84		30	23.75		5.59	2.03		24.5	9.25	11.5		6.84	4.41	8.76		0.73	4.98	0.39	8.92	0.85	11.76	0.32	5.7							0.07	2.15	0.69	9.23
1.75	7	5.75	11.75		7.07	6.39	8.25	9.47		15	30		8.01	8.32		11.75	2.25	30		9.47	6.43	3.07		0.55	5.1	0.39	7.98	0.1	4.71	0.33	3.32							0.06	1.56	0.21	2.1
3	6.75	30	12		10.33	4.63	11.15	16.17		15	30		7.43	6.75		12	4	30		16.17	4.82	6.57		0.69	5.2	0.4	9.6	0.7	8.19	0.34	5.65							0.05	2	0.49	7.45
1	3.25	5.75	30		4.42	14.1	10.68	3.27		2.5	30		10.69	11.52		30	5.75	1.75		3.27	8.92	1.85		0.31	5.24	0.4	5.99	0.3	2.46	0.34	8.64							0.04	1.94	0.1	1.59
2.25	2.5	24.25	30		6.74	13.32	9.33	7.56		11.75	30		3.75	5.81		30	1.75	3.25		7.56	8.71	5.85		0.56	5.28	0.41	8.89	0.42	12.38	0.34	2.23							0.24	4.92	0.06	4.06
2.25	6	7.25	29.25		6.06	17.87	12	3.16		9.5	30		10.32	5.5		29.25	5.25	15		3.16	4.45	3.39		0.29	5.31	0.42	11.3	0.52	7.94	0.34	6.83							0.65	4.25	0.14	7.45
3.5	9.25	6.5	20		7.52	3.78	11.45	6.3		11	7.25		11.31	1.44		20	8.25	15.25		6.3	6.32	2.07		0.4	5.36	0.42	7.64	0.37	4.97	0.34	3.26							0.43	3.24	0.23	2.32
3	2.5	9	10		9.43	14.76	11.6	2.04		4	5.75		10.55	10.32		10	6	30		2.04	5.22	13.05		0.73	5.36	0.42	7.25	0.3	7.14	0.35	7.27							0.63	7.57	0.75	8.64
0.5	2.5	30	24		3.82	10.31	13.71	5.32		30	7.5		7.09	7.88		24	12.25	8.25		5.32	8.32	3.18		0.44	5.41	0.42	7.58	0.75	12.93	0.35	5.19							0.02	2.26	0.78	12.2
3.25	0	12.5	3.5		5.49	8.02	12.79	5.65		5.5	25.25		7.02	7.8		3.5	13.25			5.65	6.23	4.78		0.2	5.49	0.42	5.46	0.72	12.95	0.35	0.93							0.05	1.53	0.21	3.88
6.5	0.75	3	2.25		7.08	10.95	15.91	8.49		3.25	30		7.44	10.05		2.25	9.25			8.49	8.06	4.14		0.58	5.56	0.42	5.64	0.71	13.54	0.35	4.26							0.06	1.41	0.16	3.17
0.5	2.5	2.25	6.5		7.77	7.98	6.41	6.26		30	30		9.63	13.52		6.5	7			6.26		5.45		0.42	5.63	0.43	9.55	0.36	8.9	0.35	3.23							0.05	1.73	0.46	10.11
3.25	0.75	4.5	7		11.27	6.45	14.72	11.89		30	30		5.77	14.92		7				11.89		0.89		0.77	5.66	0.43	9.65	0.22	10.22	0.35	5.11							0.06	1.75	0.63	7.26
2.5	1	2.75	10.25		8.63	11.42	14.18	6.11		9.75	30		11.33	8.79		10.25				6.11	12.02	7.03		0.75	5.69	0.44	6.26	0.75	10	0.35	1.64							0.04	1.92	0.14	2.31
3	6.25	8.5	13.5		6.87	7.9	15.57	9.24		3.25	3.5		3.88	6.72		13.5				9.24	1.15	8.31		0.77	5.78	0.45	10.95	0.43	12.91	0.36	3.59							0.12	3.68	0.2	3.08
2.5	2.75	30	4		10.64	12.09	9.18	13.87			9.5		12.57	9.38		4				13.87	11.17	2.41		0.8	5.8	0.45	6.81	0.67	10.44	0.37	2.46							0.03	2	0.4	8.14
2.5	6	2.25	30		8.74	10.72	14.51	10.54					8.87	11		30				10.54	7.25	2.49		0.38	5.81	0.46	11.68	0.78	10.49	0.37	5.54							0.69	4.57	0.14	6.42
3.75	2.25	1.5	30		10.73	12.61	15.58	3.06					7.87	8.19		30				3.06	1.12	7.86		0.48	5.81	0.46	10.04	0.66	10.87	0.38	3.17							0.6	4.66	0.65	3.9
3.25	1.25	5	24.25		14.94	5.18	9.64	8.11					18.2	11.25		24.25				8.11	1.4	3.21		0.9	5.81	0.46	8.5	0.27	9.99	0.38	3.59							0.46	4.81	0.37	7.15
1.5	2.5	10.25	9.25		12.07	11.01	7.95	4.96					12.79	7.56		9.25				4.96	1.41	2.56		0.83	5.9	0.47	6.79	0.82	8.11	0.39	1.32							0.55	4.97	0.54	7.88
		3	6.75		8.32	14.79	10.83	13.91					8.68	8.14		6.75				13.91	1.86	11.63		0.76	5.97	0.47	7.33	0.45	11.4	0.39	2.27							0.61	8.87	0.59	4.74
		9.75	4		8.12	9.53	8.01	4.76					14.08	8.11		4				4.76	11.31	3.79		0.54	5.99	0.48	7.29	0.53	14.87	0.4	1.26							0.69	6.13	0.82	6.87
		12.5	4.25		9.47	6.77	11.28	2.33					7.26	13.16		4.25				2.33	1.01	8.35		0.16	6.02	0.48	13.83	0.89	5.47	0.4	6.29							0.77	4.79	0.1	4.64
		12.5	2.5		4.14	8.33	10.4	3.77					13.37	4.85		2.5				3.77	4.24	2.06		0.63	6.04	0.48	6.27	0.84	12.98	0.4	6.65							0.71	5.75	0.71	7.4
		7.25	3.75		12.65	13.14	5.11	4.25					1.89	11.27		3.75				4.25	5.41	2.77		0.35	6.06	0.48	3.68	0.45	7.83	0.41	3.04							0.38	3.53	0.2	3.2
		20.25	2.25		11	7.32	10.77	5.39					6.13	3.72		2.25				5.39	1.51	4.07		0.58	6.07	0.49	9.87	0.64	6.01	0.41	10.75							0.8	3.38	0.94	8.46
		4.25	3.25		5.24	11.04	10.02	2.78					2.98	9.73		3.25				2.78	6.23	1.54		0.47	6.17	0.49	13.14	0.88	9.69	0.42	4.55							0.05	1.52	0.13	2.33
		7.75	3		5.1	8.24	9.82	6.83					8.08	11.4		3				6.83	1.87	8.29		0.63	6.18	0.49	15.57	0.47	8.93	0.43	7.27							0.04	2.41	0.15	2.4
		5.75	17.25		4.43	15.57	5.2	8.9					1.52	14.1		17.25				8.9	3.42	0.66		0.69	6.26	0.49	10.57	0.28	13.13	0.43	3.54							0.06	1.85	0.2	1.81
		2	17		7.69	9.64	10.17	5.99					8.81	10.71		17				5.99	7.79	9.42		0.16	6.36	0.49	6.52	0.08	6.08	0.43	8.95							0.07	2.41	0.15	2.3
		6.25	7.5		7.32	11.52	3.07	4.51					9.31	10.12		7.5				4.51	10.12	7.03		0.51	6.4	0.5	9.16	0.52	13.82	0.43	4.75							0.05	2.66	0.21	5.03
		8.75	2.5		11.75	11.97	4.09	7.02					10.94	1.35		2.5				7.02	2.35	9.81		0.67	6.49	0.5	10.31	0.16	11.33	0.45	3.41							0.03	2.26	0.15	2.27
		5.75	1		11.38	6.28	11.43	4.9					2.59	11.97		1				4.9	1.97	8.42		0.14	6.54	0.5	11.29	0.57	11.25	0.46	4.64							0.11	4.12	0.25	1.61
		19.75	30		7.87	11.18	11.22	9.66					12.72	10.17		30				9.66	2.68	7.73		0.65	6.58	0.5	11.01	0.69	13.43	0.46	8.83							0.03	1.99	0.19	1.96
		3.75	8.5		7.45	11.68	4.85	2.56					5.25	8		8.5				2.56	12.89	7.86		0.41	6.66	0.5	7.91	0.19	10.34	0.47	8.03							0.03	2.25	0.26	1.39
		6.25	12.5		9.57	12.69	6.4	9.88					12.21	8.64		12.5				9.88	0.95	6.66		0.66	6.74	0.5	6.82	0.25	11.93	0.47	1.51							0.26	3.59	0.16	2.17
		1.75	27.5		7.1	11.3	11.14	5.52					9.52	5.55		27.5				5.52	5.67	7.17		0.61	6.77	0.51	9.64	0.6	9.6	0.47	8.93							0.05	2.19	0.31	4.75
		14.5	9		12.68	13.16	6.24	2.38					9.36	12.19		9				2.38	1.6	7.27		0.71	6.77	0.51	7.53	0.6	10.04	0.48	5.18							0.28	6.32	0.25	1.55
		3.75	12.5		9.68	8.65	10.45	12.68					8.79	9.8		12.5				12.68	1.27	7.2		0.37	6.82	0.51	5.28	0.4	9.61	0.48	4.86							0.43	6.49	0.22	1.79
		24.5	30		8.07	14.42	16.03	8.23					10.78	5.99		30				8.23	0.72	8.75		0.44	6.87	0.52	5.46	0.33	10.27	0.48	6.68							0.07	3.79	0.52	4.11
		5.5	6.5		14.23	13.06	8.16	1.82					7.02	1.69		6.5				1.82	6.32	8.9		0.6	6.89	0.52	7.12	0.72	11.76	0.49	2.43							0.03	2.71	0.11	4
		30	7.5		12.44	9.62	6.41	5.03					13.28	11.29		7.5				5.03	1.72	6.1		0.81	6.95	0.52	8.06	0.19	8.3	0.49	9.74							0.02	2.22	0.2	2.19
		4.75	30		10.5	8.78	9.34	6.39					9.02	7.74		30				6.39	10.29	13.63		0.96	6.99	0.53	7.55	0.77	13.67	0.5	0.97							0.04	3.72	0.19	2.15
		6.25	12.5		10.75	6.34	4.4	6.78					12.92	12.14		12.5				6.78	7.37	11.93		0.72	7	0.53	8.66	0.3	8.47	0.5	8.89							0.03	2.35	0.17	2.22
		3.75	14.25		10.94	6.87	10.34	6.42					1.74	10.38		14.25				6.42	2.99	1.62		0.62	7.05	0.53	6.13	0.94	8.17	0.5	6.02							0.02	5.88	0.17	1.77
		1.75	30		9.44	13.83	7.62	10.91					16.76	9.77		30				10.91	14.84	2.44		0.54	7.06	0.53	7.74	0.5	9.49	0.5	5.93							0.04	2.13	0.21	2.01
		10.5	30		5.31	11.45	12.86	4.72					14.59	8.13		30				4.72	2.9	4.56		0.46	7.07	0.53	7.67	0.85	9.38	0.51	1.95							0.03	2.77	0.22	1.69
		7.75	6.75		4.6	10.68	8.17	15.1					14.11	6.05		6.75				15.1	6.96	5.71		0.79	7.08	0.54	8.54	0.26	14.6	0.51	6.52							0.66	9.25	0.1	3.13
		5	9.75		7.76	14.47	11.76	8.27					11.06	8.25		9.75				8.27	1.64	2.71		0.09	7.1	0.54	8.78	0.47	11.99	0.51	3.39							0.05	1.43	0.14	2.12
		13.25	9.75		7.56	8.89	4.71	9.26					5.94	10.76		9.75				9.26	6.22	7.91		0.32	7.11	0.54	4.21	0.82	11.57	0.51	7.4							0.08	1.93	0.14	1.27
		7.5	7.5		9	7.64	8.19	5.32					9.96	7.14		7.5				5.32	3.32	8.4		0.22	7.13	0.54	8.54	0.48	9.94	0.51	7.5							0.62	6	0.08	1.91
		10	6.5		7.43	6.27	2.46	9.3					7.91	12.5		6.5				9.3	10.41	11		0.63	7.13	0.54	7.73	0.51	7.13	0.51	9.32							0.07	2.74	0.13	2.04
		3.75	30		10.75	14.61	12.38	5.33					11.42	13.69		30				5.33	9.25	6.11		0.46	7.16	0.55	7.5	0.7	6.12	0.51	4.65							0.03	4.08	0.1	2
		5	4		9.18	9.33	7.94	11.14					9.35	11.12		4				11.14	1.83	9.95		0.83	7.17	0.55	8.06	0.63	8.25	0.52	5.17							0.04	1.36	0.06	1.24
		0.75	3.5		17.52	10.51	4.97	6.37					12.46	15.29		3.5				6.37	7.8	8.42		0.33	7.18	0.55	7.51	0.55	11.15	0.53	2.93							0.12	6.05	0.07	1.2
		2.5	7.25		6.89	12.36	7.14	1.18					11.89	8.13		7.25				1.18	2.69	1.64		0.34	7.18	0.55	9.24	0.43	10.68	0.53	6.64							0.44	7.13	0.44	2.83
		4.25	17.75		11.52	10.55	12.93	5.8					12.98	3.42		17.75				5.8	10.36	6.63		0.73	7.18	0.55	10.15	0.88	9.33	0.53	7.51							0.52	5.94	0.51	5.7
		7.25	3.75		8.91	5.92	12.95	9.99					12.63	9.13		3.75				9.99	9.74	10.33		0.63	7.2	0.55	6.94	0.54	12	0.54	10.97							0.62	6.45	0.22	1.22
		1.75	20		8.47	10.67	13.54	12.06					6.06	9.01		20				12.06	7.55	8.91		0.69	7.2	0.56	10.4	0.65	11.45	0.54	4.3							0.53	6.55	0.26	1.46
		7	8.25		9.37	9.65	8.9	16.34					13.09	11.64		8.25				16.34	7.62	5.5		0.93	7.21	0.56	11.72	0.58	11.6	0.54	6.94							0.63	7.11	0.63	4.07
		0	5.75		11.41	11.72	10.22	11.03					11.77	1.36		5.75				11.03	8.19	2.61		0.46	7.22	0.56	5.84	0.73	13.71	0.55	2.03							0.66	11.22	0.16	2.28
		7.5	30		4.06	8.28	10	5.76					12.95	8.26		30				5.76	8.44	3.6		0.83	7.23	0.56	4.1	0.44	12.79	0.55	5.67							0.55	4.29	0.13	7.7
		7.25	30		10.24	6.81	12.91	10.46					13.56	10.62		30				10.46	7.17	16.68		0.65	7.3	0.57	11.67	0.2	15.91	0.55	2.8							0.73	9.84	0.75	6.46
		6.5	9.25		11.01	8.68	10.44	12.95					10.9	1.9		9.25				12.95	8.84	5.86		0.79	7.3	0.57	12.9	0.29	6.41	0.56	2.5							0.2	4.43	0.21	1.69
		6.25	2.75		10.61	10.57	10.49	5.66					12.39	7.08		2.75				5.66	3.08	6.11		0.74	7.32	0.57	6.17	0.73	14.72	0.56	2.9							0.34	5.9	0.14	3.9
		1.25	9.75		11.73	11.83	10.87	6.34					8.51	4.78		9.75				6.34	1.89	4.8		0.28	7.36	0.58	7.48	0.63	14.18	0.56	8.15							0.13	5.81	0.02	1.71
			30		8.65	7.89	9.99	15.9					8.4	15.37		30				15.9	7.71	4.32		0.7	7.36	0.58	6.39	0.61	15.57	0.56	6.04							0.56	11.86	0.39	5.99
			30		11.99	9.73	8.11	2.18					10.56	10.64		30				2.18	4.97	1.24		0.8	7.39	0.58	6.47	0.85	9.18	0.57	6.43							0.7	9.5	0.05	1.5
			15		11.07	4.21	11.4	2.14					3.29	9.01		15				2.14	3.28	1.43		0.51	7.43	0.58	8.66	0.85	14.51	0.57	10.55							0.17	7.84	0.08	4.86
			30		5.81	8.54	14.87	15.46					5.87	10.06		30				15.46	10.34	2.36		0.89	7.44	0.59	5.18	0.76	15.58	0.57	4.35							0.69	7.89	0.03	1.53
			5.25		5.28	8.38	5.47	12.54					12.33	2.73		5.25				12.54	8.49	5.36		0.57	7.45	0.59	7.94	0.68	9.64	0.57	7.69							0.33	3.44	0.57	8.1
			6		10.04	4.43	12.98	3.61					8.66	3.48		6				3.61	9.24	8.97		0.85	7.48	0.59	7.53	0.74	7.95	0.57	6.14							0.31	1.69	0.07	1.41
			9.5		13.99	5.84	5.5	7.93					6.11	11.65		9.5				7.93	12.68	7.27		0.67	7.52	0.59	6.61	0.81	10.83	0.58	5.31							0.66	13.36	0.36	5.95
			30		10.46	7.64	9.49	5.32					2.88	6.56		30				5.32	4.28	1.78		0.18	7.56	0.6	9.73	0.83	8.01	0.58	2.95							0.8	8.03	0.56	4.32
			30		9.05	7.5	6.06	10.26					3.53	12.5		30				10.26	10.31	3.16		0.44	7.57	0.6	5.81	0.14	5.5	0.58	8.79							0.17	1.93	0.46	0.87
			30		9.51	21.91	6.39	1.31					8.64	11.45		30				1.31	15.19	1.89		0.45	7.57	0.6	7.65	0.28	9.49	0.59	2.03							0.61	6.52	0.11	3.15
			30		6.82	11.67	15.71	11.09					2.13	9.8		30				11.09	9.44	2.12		0.67	7.63	0.6	6.28	0.23	6.06	0.59	7.37							0.14	2.54	0.05	1.51
			30		10.46	6.71	7.04	8.56					3.12	5.8		30				8.56	1.48	4		0.77	7.63	0.6	7.48	0.22	6.39	0.59	6.58							0.08	8.45	0.11	3.17
			30		9.77	11.41	11.29	3.6					11.16	12.05		30				3.6	2.39	6.17		0.67	7.66	0.6	1.59	0.88	15.71	0.59	5.25							0.22	2.84	0.74	6.03
			30		7.57	5.49	12.38	7.31					2.86	14.6		30				7.31	10.25	1.33		0.48	7.69	0.61	9.46	0.17	7.04	0.6	2.12							0.09	3.91	0.08	2.29
			30		6.36	11.38	9.69	5.54					3.49	6.53		30				5.54	13.27	1.15		0.73	7.73	0.61	9.33	0.72	11.29	0.6	0.86							0.47	8.18	0.13	2.18
			30		10.69	12.46	11.82	10.05					10.65	0.99		30				10.05	11.23	4.09		0.56	7.76	0.61	6.17	0.76	12.38	0.6	6.28							0.73	11.46	0.06	2.16
			30		8.46	10.48	14.18	14.35					10.17	8.01		30				14.35	13.27	5.37		0.71	7.77	0.61	7.45	0.15	9.69	0.6	2.04							0.52	9.56	0.12	2.03
			5.5		7	8.76	10.99	12.63					2.84	12.08		5.5				12.63	5.06	3.49		0.74	7.77	0.61	6.44	0.62	11.82	0.6	6.2							0.24	6.8	0.14	2.13
			27.5		4.81	8.06	10.77	5.66					8.56	9.91		27.5				5.66	12.18	1.28		0.72	7.82	0.61	11.01	0.55	14.18	0.61	0.73							0.17	6.75	0.12	2.24
			30		10.93	8.94	11.45	9.31					7.53	2.7		30				9.31	5.87	1.84		0.77	7.82	0.61	9.77	0.91	10.99	0.61	5.4							0.35	3.42	0.13	2.03
			30		6.4	6.47	3.8	4.41					10.34	13.43		30				4.41	0.91	8.72		0.1	7.87	0.62	10.72	0.72	10.77	0.61	4.22							0.58	6.98	0.08	2.53
			30		9.97	5.99	5.39	16.19					10.45	2.87		30				16.19	9.8	1.35		0.25	7.91	0.62	21.91	0.84	11.45	0.61	5.49							0.47	7.05	0.12	2.6
			30		9.8	9.43	5.2	5.66					10.8	11.31		30				5.66	11.78	8.15		0.75	7.92	0.62	5.01	0.31	3.8	0.61	6.16							0.77	12.02	0.06	3.94
			30		8.04	3.23	10.67	7.39					15.01	1.16		30				7.39	11.65	5.83		0.37	7.93	0.63	12.84	0.37	5.39	0.61	6.8							0.32	6.45	0.18	2.88
			30		11.45	5.81	9.13	0.8					16.95	10.59		30				0.8	4.29	0.72		0.55	8.04	0.63	10.51	0.11	5.2	0.61	7.04							0.67	8.41	0.17	1.68
			30		6.18	8.92	4.13	10.03					9.21	10.93		30				10.03	5.93	6.49		0.68	8.04	0.63	11.51	0.42	10.67	0.61	9.39							0.52	10.67	0.12	2.27
			6.25		5.41	8.02	17.27	8.51					10.98	1.95		6.25				8.51	4.32	5.49		0.64	8.07	0.63	9.44	0.28	9.13	0.62	1.48							0.89	7.87	0.13	2.19
			4		9.09	7.11	9.16	2.79					4.5	10.27		4				2.79	4.21	10.57		0.49	8.12	0.64	6.71	0.23	4.13	0.62	7.52							0.8	10.62	0.6	6.69
			3.25		8.84	7.25	8.19	8.08					3.24	10.16		3.25				8.08	5.12	10.89		0.58	8.13	0.64	10.59	0.72	17.27	0.62	5.9							0.57	11.86	0.05	5.2
			7		9.69	5.15	6.93	12.51					8.24	10.11		7				12.51	0.78	7.27		0.64	8.14	0.64	7.35	0.6	9.16	0.62	2.09							0.1	3.96	0.13	2.15
			0.75		7.91	7.94	15.67	11.19					7.46	6.16		0.75				11.19	0.89	9.38		0.66	8.19	0.65	7.32	0.52	8.19	0.62	1.94							0.05	2.99	0.08	3.67
			4.25		7.57	11.55	6.33	12.77					18.44	12.9		4.25				12.77	9.02	6.3		0.47	8.2	0.65	8.79	0.44	6.93	0.62	5.26							0.07	2.78	0.06	1.6
			2.5		3.99	11.29	10.65	3.85					8.21	11.15		2.5				3.85	1.45	9.17		0.39	8.23	0.65	7.89	0.81	15.67	0.62	6.09							0.1	1.83	0.14	1.95
			30		3.79	7.75	5.76	11.91					15.97	5.99		30				11.91	1.58	11.63		0.38	8.32	0.65	8.34	0.39	6.33	0.63	1.46							0.14	1.9	0.08	2.82
			30		7.05	5.83	7.91	10.86					11.36	11.85		30				10.86	9.95	7.86		0.79	8.32	0.65	3.67	0.83	10.65	0.63	1.95							0.41	8.3	0.12	1.76
			30		7.92	5.43	11.18	2.89					16.75	5.82		30				2.89	2.34	0.53		0.33	8.34	0.65	8.33	0.16	5.76	0.63	2.48							0.17	5.35	0.36	6.47
			30		10.1	7.55	15.25	4.89					12.64	8.95		30				4.89	2.88	1.28		0.54	8.34	0.66	9.02	0.43	7.91	0.63	8.59							0.18	2.02	0.12	2.66
			30		7.82	13.43	13.44	9.7					8.02	9.98		30				9.7	6.95	10.61		0.76	8.38	0.66	7.85	0.69	11.18	0.64	2.89							0.77	4.41	0.88	8.91
			30		8.34	7.53	13.85	10.88					14.02	9.77		30				10.88	1.27	9.02		0.76	8.45	0.67	10.08	0.64	15.25	0.64	3.96							0.41	6.43	0.39	3.46
			30		10.35	6.68	14.39	7.95					11.28	11		30				7.95	1.93	3.62		0.44	8.46	0.67	11.42	0.69	13.44	0.64	9.26							0.62	4.82	0.06	2.05
			30		7.48	6.79	10.37	11.06					2.53	11.88		30				11.06	9.14	2.94		0.6	8.47	0.67	8.33	0.58	13.85	0.64	9.64							0.39	8.92	0.1	1.65
			30		8.81	8.79	4.24	5.88					9.66	12.95		30				5.88	4.84	5.87		0.49	8.63	0.67	12.69	0.81	14.39	0.64	3.61							0.7	8.71	0.05	2.87
			6.75		6.77	12.27	12.56	4.34					14.2	14.02		6.75				4.34	11.98	4.67		0.46	8.65	0.67	14.61	0.83	10.37	0.64	6.8							0.16	4.45	0.06	4.53
					9.44	7.58	11.48	8.43					9.34	11.02						8.43	1.87	4.46		0.7	8.65	0.67	12.36	0.39	4.24	0.65	2.81							0.41	6.32	0.05	1.46
					7.18	10.04	8.73	8.82					13.39	7.51						8.82	5.23	2.08		0.65	8.7	0.67	5.92	0.46	12.56	0.65	9.04							0.49	5.22	0.49	2.51
					6.99	9.56	6.64	10.55					14.53	3.17						10.55	0.78	1.33		0.68	8.74	0.68	17	0.6	11.48	0.65	8.12							0.15	8.32	0.11	1.61
					7.36	7.51	10.44	7.27					7.34	6.75						7.27	6.48	1.97		0.71	8.81	0.68	10.08	0.42	8.73	0.65	2.36							0.38	6.23	0.87	7.07
					8.88	11.01	17.52	5.43					11.6	1.97						5.43	0.94	6.78		0.57	8.84	0.68	8.02	0.66	6.64	0.65	7.26							0.65	8.06	0.05	4.01
					6.49	5.46	11.42	5.44					16.58	4.46						5.44	2.65	5.42		0.49	8.87	0.68	6.28	0.76	10.44	0.65	8.59							0.18	12.02	0.11	0.95
					10.03	11.33	11.28	3.89					7.61	3.75						3.89	4.06	1.5		0.31	8.88	0.68	9.62	0.82	17.52	0.66	1.73							0.17	1.15	0.13	4.91
					9.31	8.53	10.4	6.3					14.24	2.91						6.3	1.08	7.64		0.62	8.89	0.68	11.38	0.42	11.42	0.66	1.69							0.71	11.17	0.8	9.9
					11.33	8.5	5.11	7.41					8.43	4.34						7.41	1.7	3.16		0.4	8.91	0.68	7.75	0.53	11.28	0.66	9.69							0.09	7.25	0.27	4.8
					11.5	9.24	10.77	10.26					8.65	6.61						10.26	8.88	2.22		0.71	8.94	0.69	10.85	0.25	10.4	0.66	3.83							0.17	1.12	0.08	1.07
					11.53	8.17	10.02	7.38					10.26	1.2						7.38	2.34	4.61		0.47	8.96	0.69	12.61	0.1	5.11	0.66	8.3							0.22	1.4	0.57	4.55
					10.86	8.18	9.82	6.28					10.1	2.45						6.28	13.07	8.33		0.78	8.97	0.69	8.68	0.09	10.77	0.66	7.06							0.14	1.41	0.21	5.46
					8.13	7.89	5.2	1.2					10.45	3.05						1.2	8.94	4.06		0.56	9	0.69	11.41	0.79	10.02	0.67	3.92							0.16	1.86	0.08	1.08
					4.68	8.18	10.17	11.28					11.34	1.04						11.28	8.62	2.83		0.28	9.02	0.69	8.02	0.49	9.82	0.67	9.94							0.7	11.31	0.9	4.65
					6.58	4.8	3.07	3.36					13.81	6.38						3.36	5.68	3.24		0.56	9.05	0.69	8.53	0.22	5.2	0.67	11.4							0.15	1.01	0.46	10.45
					11.63	4.73	4.09	4.36					9.46	6.81						4.36	6.71	9.92		0.55	9.07	0.69	6.91	0.27	10.17	0.67	9.77							0.05	4.24	0.16	4.09
					11.08	6.17	11.43	9.04					11.57	7.84						9.04	8.4	4.96		0.23	9.09	0.69	5.06	0.15	3.07	0.67	7.23							0.22	5.41	0.47	5.66
					7.11	7.3	11.22	13.02					8.47	4.61						13.02	7.92	8.03		0.59	9.11	0.7	10.98	0.37	4.09	0.67	9.16							0.13	1.51	0.87	10.34
					7.3	6.61	4.85	1.97					7.13	9.02						1.97	18.13	5.35		0.63	9.15	0.7	12.3	0.68	11.43	0.67	11.1							0.37	6.23	0.25	7.95
					8.65	7.45	6.4	2.37					20.6	5.37						2.37	12.17	8.43		0.65	9.18	0.7	3.78	0.78	11.22	0.68	1.8							0.15	1.87	0.4	3.04
					10.54	10.76	11.14	8.15					15.1	4.82						8.15	7.33	9.9		0.63	9.31	0.7	14.76	0.27	4.85	0.68	8.19							0.51	3.42	0.64	7
					7.82	10.15	6.24	7.16					5.46	12.9						7.16	11.25	8.94		0.66	9.37	0.7	7.32	0.37	6.4	0.68	11.36							0.27	7.79	0.74	5.84
					4.9	7.33	10.45	4.46					9.3	6.48						4.46	0.96	3.49		0.63	9.43	0.7	10.76	0.65	11.14	0.68	6.91							0.32	10.12	0.71	9
					11.69	4.62	16.03	5.38					10.37	1.18						5.38	6.69	6.35		0.43	9.44	0.7	7.23	0.11	6.24	0.68	1.56							0.05	2.35	0.74	7.73
					5.81	8.66	8.16	9.94					9.07	3.36						9.94	11.94	8.45		0.82	9.44	0.71	7.59	0.32	10.45	0.69	1.25							0.08	1.97	0.37	2.57
					9.48	11.51	6.41	8.93					10.77	1.58						8.93	11.5	8.61		0.45	9.47	0.71	4.63	0.27	16.03	0.69	9.03							0.08	2.68	0.25	3.17
					8.97	6.44	9.34	7.23					16.1	4.53						7.23	12.54	10.1		0.59	9.48	0.71	6.45	0.55	8.16	0.69	1.74							0.81	12.89	0.93	8.4
					12.68	7.98	4.4	10.27					8.73	0.9						10.27	4.04	8.72		0.74	9.49	0.71	4.62	0.42	6.41	0.69	8.71							0.15	0.95	0.45	4.61
					12.04	8.79	10.34	11.63					14.05	2.92						11.63	8.96	6.08		0.83	9.51	0.71	4.63	0.57	9.34	0.69	5.02							0.28	5.67	0.49	9.55
					10.09	7.81	7.62	11.93					10.27	3.23						11.93	1.57	9.71		0.65	9.52	0.71	9.08	0.1	4.4	0.69	9.22							0.09	1.6	0.35	4.83
					6.02	9.31	12.86	10.42					11.37	3.84						10.42	10.68	8.26		0.66	9.57	0.72	7.98	0.54	10.34	0.7	3.31							0.1	1.27	0.42	1.51
					7.93	8.58	8.17	9.48					12.23	3.43						9.48	13.53	9		0.73	9.57	0.72	11.83	0.66	7.62	0.7	6.32							0.2	0.72	0.21	3.18
					11.27	4.63	11.76	4.96					12.8	1.1						4.96	16.24	7.79		0.69	9.68	0.73	8.65	0.62	12.86	0.7	1.37							0.7	6.32	0.37	1.64
					7.39	9.56	4.71	1.86					16.04	5.58						1.86	4.73	4.49		0.31	9.69	0.73	10.55	0.09	8.17	0.7	7.94							0.09	1.72	0.25	5.13
					11.75	11.23	8.19	3.89					11.21	1.62						3.89	1.12	3.97		0.8	9.77	0.73	6.33	0.85	11.76	0.7	9.24							0.28	10.29	0.43	4.69
					10.73	7.65	2.46	5.91					12.36	2.05						5.91	9.15	1.96		0.31	9.8	0.73	10.82	0.1	4.71	0.7	10.21							0.28	7.37	0.46	10.71
					8.34	7.75	12.38	11.15					12.02	1.25						11.15	5.8	5.2		0.65	9.87	0.73	7.64	0.7	8.19	0.7	5.14							0.02	2.99	0.36	1.71
					4.33	7.49	7.94	1.04					10.7	1.63						1.04	3.6	4.09		0.93	9.87	0.74	13.32	0.3	2.46	0.7	8.17							0.9	14.84	0.23	2.83
					10.14	12.9	4.97	9.82					17.82	5.43						9.82	8.52	4.98		0.95	9.87	0.74	13.06	0.42	12.38	0.7	8.44							0.05	2.9	0.67	5.75
					7.18	6.91	7.14	1.56					13.81	7.16						1.56	6.99	5.52		0.4	9.97	0.74	11.55	0.52	7.94	0.71	5.65							0.77	6.96	0.17	1.32
					7.18	4.29	12.93	2.23					11	9.63						2.23	1.44	2		0.54	10.03	0.74	11.33	0.37	4.97	0.71	5.43							0.16	1.64	0.22	1.8
					10.09	8.34	12.95	3.41					19.18	6.16						3.41	1.86	6.52		0.77	10.04	0.74	7.81	0.3	7.14	0.71	7.41							0.2	6.22	0.63	2.49
					6.04	6.33	13.54	7.44					14.78	5.89						7.44	1.76	2.11		0.58	10.09	0.74	9.31	0.75	12.93	0.71	6.19							0.02	3.32	0.29	5.07
					11.36	2.58	8.9	11.66					12.33	4.7						11.66	3.71	5.05		0.68	10.09	0.74	9.56	0.72	12.95	0.71	9.33							0.22	10.41	0.5	6.03
					11.79	9.77	10.22	12.13					9.54	8.72						12.13	2.25	2.15		0.71	10.1	0.75	8.38	0.71	13.54	0.72	1.69							0.6	9.25	0.76	12.78
					12.28	9.57	10	12.37					10.17	5.19						12.37	1.96	4.99		0.37	10.14	0.75	8.76	0.36	8.9	0.72	1.75							0.07	1.83	0.45	5.07
					6.26	12.07	12.91	9.26					11.88	3.13						9.26	1.11	2.41		0.48	10.14	0.75	4.29	0.22	10.22	0.72	9.15							0.43	7.8	0.56	8.9
					7.2	6.52	10.44	7.48					13.62	2.54						7.48	1.47	7.25		0.35	10.22	0.76	8.3	0.75	10	0.72	2.13							0.71	2.69	0.49	1.66
					5.97	6.28	10.49	10.76					15.56	7.66						10.76	2.6	9.61		0.79	10.24	0.76	8.28	0.43	12.91	0.72	10.11							0.57	10.36	0.79	4.27
					7.73	3.67	10.87	8.56					4.46	11.93						8.56	2.2	2.82		0.72	10.33	0.76	9.57	0.67	10.44	0.73	11.47							0.67	9.74	0.69	0.85
					11.89	7.23	9.99	13.09					13.75	1.56						13.09	1.85	6.8		0.74	10.35	0.76	10.68	0.78	10.49	0.74	5.48							0.81	7.55	0.81	8.27
					8.32	6.26	8.11	10.43					10.52	1.35						10.43	7.07	6.79		0.61	10.44	0.77	10.47	0.66	10.87	0.74	5.43							0.35	7.62	0.58	5.48
					10.67	7.48	11.4	1.92					9.49	7.23						1.92	2.36	3.71		0.49	10.46	0.77	11.45	0.27	9.99	0.74	1.76							0.19	8.19	0.1	2.99
					13.71	6.13	14.87	10.88					9.56	3.7						10.88	1.46	2.12		0.61	10.46	0.77	8.18	0.82	8.11	0.74	8.68							0.7	8.44	0.85	8.76
					9.87	8.33	5.47	7.22					12.03	2.89						7.22	1.2	5.82		0.9	10.46	0.77	4.73	0.45	11.4	0.75	2.02							0.46	7.17	0.34	3.07
					4.07	13.65	12.98	14.22					11.48	1.28						14.22	2.75	3.11		0.85	10.5	0.78	7.9	0.53	14.87	0.75	2.3							0.73	8.84	0.47	6.57
					6.17	7.91	2.85	11.12					9.57	5.61						11.12	1.21	2.05		0.34	10.54	0.78	11.04	0.89	5.47	0.75	7.76							0.15	3.08	0.53	1.85
					5.63	11.01	6.61	11					9.65	8.87						11	1.3	5.46		0.39	10.57	0.78	5.83	0.84	12.98	0.75	12.7							0.19	1.89	0.91	5.85
					7.17	7.74	5.9	16.58					6	5.24						16.58	1.37	3.13		0.42	10.61	0.78	9.39	0.85	15.46	0.75	14.65							0.4	7.71	0.47	3.39
					10.98	10.33	3	14.02					12.78	7.2						14.02	2.19	2.25		0.74	10.64	0.79	9.56	0.54	12.54	0.76	4.56							0.68	4.97	0.11	2.07
					5.66	13.03	7.25	11.88					12.77	5.03						11.88	2.3	1.71		0.85	10.67	0.79	8.58	0.8	3.61	0.76	8.77							0.17	3.28	0.93	13.05
					5.8	6.68	5.63	12.2					7.37	5.23						12.2	1.39	9.23		0.64	10.69	0.79	11.23	0.25	7.93	0.76	6.23							0.83	10.34	0.23	3.18
					10.14	9.08	5.15	5.41					0.78	3.37						5.41	5.63	2.1		0.49	10.73	0.79	6.68	0.23	5.32	0.77	1.76							0.64	8.49	0.12	4.78
					3.19	12.84	14.06	12.05					7.9	1.64						12.05	3.42	7.45		0.59	10.73	0.79	7.42	0.87	10.26	0.77	11.37							0.67	9.24	0.03	4.14
					6.07	8.66	6.4	13.77					3.98	10.23						13.77	3.78	1.59		0.71	10.73	0.8	14.1	0.17	1.31	0.77	7.33							0.69	12.68	0.21	5.45
					8.14	7.73	2.22	13.68					1.41	8.43						13.68	3.62	4.06		0.58	10.75	0.8	2.58	0.39	11.09	0.78	2.33							0.26	4.28	0.46	0.89
					6.54	7.53	1.46	14.01					6.52	3.37						14.01	3.34	7.45		0.7	10.75	0.8	5.89	0.26	8.56	0.78	5.37							0.79	10.31	0.64	7.03
					9.57	9.39	5.44	6.58					7.17	3.35						6.58	2.15	2.32		0.34	10.78	0.81	9.87	0.19	3.6	0.79	7.97							0.8	15.19	0.35	8.31
					7.44	5.28	8.16	11.33					5.28	0.77						11.33	1.56	8.64		0.79	10.82	0.81	12.09	0.57	7.31	0.79	2.88							0.75	9.44	0.21	2.41
					7.21	6.94	3.69	9.17					3.54	2.78						9.17	2	12.2		0.71	10.83	0.81	11.01	0.18	5.54	0.79	4.08							0.93	1.48	0.17	2.49
					8.94	9.44	9.35	6.94					0.92	6.11						6.94	1.94	3.88		0.36	10.86	0.81	14.42	0.46	10.05	0.79	12.32							0.1	2.39	0.36	7.86
					7.13	5.46	8.64	16.76					4.38	2.15						16.76	4.92	3.17		0.56	10.93	0.81	7	0.81	14.35	0.8	5.56							0.94	10.25	0.22	3.21
					10.78	10.82	5.33	5.77					2.04	3.14						5.77	4.25	10.11		0.7	10.94	0.82	17.87	0.93	12.63	0.8	7.02							0.86	13.27	0.16	2.56
					9.15	10.68	6.53	14.31					0.59	5.96						14.31	3.24	7.26		0.59	10.98	0.82	14.47	0.91	5.66	0.8	8.16							0.69	11.23	0.26	11.63
					4.92	5.89	3.02	7.48					6.12	2.65						7.48	7.57	2.31		0.6	11	0.82	10.48	0.69	9.31	0.8	5.93							0.74	13.27	0.06	3.79
					7.2	6.82	4.5	2.47					4.42	2.82						2.47	2.26	3.08		0.5	11.01	0.82	8.17	0.24	4.41	0.8	8.52							0.84	5.06	0.22	8.35
					8.96	4.1	7.79	2.32					9.73	4.72						2.32	1.53	8.14		0.8	11.07	0.82	8.83	0.76	16.19	0.81	7.89							0.78	12.18	0.13	2.06
					5.99	1.59	9.93	0.95					4.78	5.07						0.95	1.41	6.42		0.38	11.08	0.84	9.37	0.07	5.66	0.82	7.37							0.45	5.87	0.25	2.77
					7.06	8.27	6	3.96					3.08	3.8						3.96	1.73	3.9		0.59	11.27	0.84	13.16	0.2	7.39	0.82	1.62							0.3	0.91	0.5	4.07
					4.98	7.12	4.84	6.95					1.13	4.42						6.95	1.75	7.15		0.83	11.27	0.84	10.68	0.29	0.8	0.82	5.14							0.71	9.8	0.36	1.54
					5.36	7.67	5.99	5.86					9.89	3.66						5.86	1.92	7.88		0.62	11.33	0.84	10.33	0.6	10.03	0.82	12.36							0.48	11.78	0.48	8.29
					10.44	3.68	8.33	10.85					2.11	5.77						10.85	3.68	4.74		0.91	11.36	0.84	6.13	0.66	8.51	0.82	9.82							0.72	11.65	0.57	0.66
					5.81	8.06	12.97	3.55					2.78	2.09						3.55	2	6.87		0.71	11.38	0.85	7.75	0.1	2.79	0.83	1.7							0.17	4.29	0.75	9.42
					7.36	10.59	5.62	5.7					5.29	4.52						5.7	4.57	4.64		0.35	11.41	0.85	12.07	0.44	8.08	0.83	5.3							0.78	5.93	0.2	7.03
					4.5	6.13	3.86	5.06					1.52	6.72						5.06	4.66	7.4		0.81	11.45	0.86	7.89	0.71	12.51	0.84	5.09							0.84	4.32	0.77	9.81
					7.66	6.4	7.75	7.49					3.97	3.34						7.49	4.81	3.2		0.66	11.5	0.86	13.03	0.63	11.19	0.84	11.74							0.58	4.21	0.1	8.42
					7.13	8.83	5.87	5.72					3.74	2.99						5.72	4.97	8.46		0.76	11.52	0.87	11.97	0.83	12.77	0.85	6.57							0.77	5.12	0.84	7.73
					7.23	8.07	8.64	10.91					4.21	2.2						10.91	8.87	2.33		0.52	11.53	0.87	6.34	0.58	3.85	0.85	10.2							0.08	0.78	0.5	7.86
					8.19	9.77	8.67	10.89					6.27	2.95						10.89	6.13	2.4		0.73	11.58	0.87	8.18	0.77	11.91	0.86	10.23							0.25	0.89	0.29	6.66
					4.04	9.02	6.38	12.09					2.81	1.85						12.09	4.79	1.81		0.8	11.63	0.88	13.65	0.5	10.86	0.86	2.91							0.5	9.02	0.22	7.17
					5.69	5.01	4.37	8.87					6.46	1.85						8.87	5.75	2.3		0.69	11.69	0.89	5.49	0.48	2.89	0.86	9.28							0.21	1.45	0.33	7.27
					6.66	5.64	7.02	9.68					1.88	3.21						9.68	3.53	5.03		0.65	11.73	0.9	14.36	0.42	4.89	0.87	3.87							0.17	1.58	0.25	7.2
					7.77	7.75	8.2	6.45					2.34	1.53						6.45	3.38	2.27		0.42	11.75	0.9	8.94	0.77	9.7	0.87	14.15							0.68	9.95	0.43	8.75
					7.63	6.17	6.54	14.18					9.02	6.09						14.18	1.52	1.61		0.85	11.75	0.9	12.27	0.55	10.88	0.89	3.74							0.22	2.34	0.53	8.9
					5.36	7.64	4.1	11.94					8.27	8.75						11.94	2.41	1.96		0.56	11.79	0.9	4.8	0.6	7.95	0.9	7							0.15	2.88	0.59	6.1
					8.7	7.85	2.61	3.96					2.61	6.33						3.96	1.85	1.39		0.73	11.89	0.9	12.84	0.57	11.06	0.9	2.93							0.31	6.95	0.72	13.63
					7.16	7	8.07	5.43					4.15	1.34						5.43	2.41	2.17		0.6	11.95	0.91	8.27	0.29	5.88	0.9	9.07							0.3	1.27	0.67	11.93
					9.11	7.42	10.09	0.63					7.63	2.27						0.63	2.66	4.75		0.8	11.99	0.93	12.46	0.17	4.34	0.92	6.97							0.22	1.93	0.11	1.62
					5.2	5.06	13.01	7.62					7.72	8.29						7.62	2.26	1.55		0.34	12.04	0.95	13.43	0.85	8.43	0.92	10.05							0.18	9.14	0.89	2.44
					8.23	7.35	9.64	12.98					4.34	1.79						12.98	4.12	1.79		0.8	12.07	0.97	11.52	0.61	8.82	0.93	4.79							0.13	4.84	0.09	4.56
					5.9		3.57	16.13					6.04	3.08						16.13	1.99	4.11		0.52	12.28	0.98	14.79	0.36	10.55	0.93	8.75							0.77	11.98	0.14	5.71
					6.77		3.42	8.61					5.98	3.58						8.61	2.25	4		0.59	12.39			0.46	7.27	0.94	2.89							0.06	1.87	0.11	2.71
					9.49		5.19	11.67					6.93	2.86						11.67	3.59	2.19		0.7	12.44			0.26	5.43	0.95	4.09							0.14	5.23	0.65	7.91
					5.78		9.24	13.06					7.33	2.1						13.06	2.19	2.15		0.79	12.65			0.44	5.44	1	3.5							0.34	0.78	0.57	8.4
					6.95		6.05	6.26					9.88	1.74						6.26	6.32	2.22		0.53	12.68			0.29	3.89	0.08	2.47							0.06	6.48	0.54	11
					8.38		7.71	9.78					5.43	3.54						9.78	6.49	1.77		0.72	12.68			0.05	6.3	0.39	2.32							0.34	0.94	0.69	6.11
					5.56		3.18	4.29					7.75	4.01						4.29	3.79	2.01		0.82	13.71			0.78	7.41	0.18	0.95							0.03	2.65	0.84	9.95
					10.73		5.34	13.23					8.03	5.35						13.23	2.71	1.69		0.74	13.87			0.57	10.26	0.12	3.96							0.17	4.06	0.38	8.42
					3		3.92	9.23					3.67	2.49						9.23	2.22	3.13		0.91	13.98			0.34	7.38	0.42	6.95							0.08	1.08	0.31	1.64
					2.69		7.86	8.71					8.94	1.47						8.71	3.72	2.12		0.79	13.99			0.57	6.28	0.67	5.86							0.21	1.7	0.76	6.63
					9.87		5.4	7.81					2.22	3.8						7.81	2.35	1.27		0.5	14.23			0.24	1.2	0.79	10.85							0.55	8.88	0.79	10.33
					3.73		11.68	5.07					2.61	1.28						5.07	5.88	1.91		0.71	14.94			0.77	11.28	0.04	3.55							0.18	2.34	0.72	8.91
							1.63	11.35					4.38	5.67						11.35	2.13	2.04		0.77	17.52			0.22	3.36	0.29	5.7							0.42	13.07	0.37	5.5
							4.41	8.77					9.29	2.29						8.77	2.77	2		0.43	2.21			0.35	4.36	0.62	5.06							0.87	8.94	0.01	2.61
							9.38	4.85					4.64	7.97						4.85	9.25	1.24		0.87	2.69			0.69	9.04	0.6	7.49							0.7	8.62	0.34	3.6
							9.59	2.08					8.83	5.98						2.08	1.43	1.2		0.69	3			0.78	13.02	0.54	5.72							0.75	5.68	0.91	16.68
							3.29	8.16					10.04	1.47						8.16	1.93	2.83		0.48	3.19			0.33	1.97	0.38	10.91							0.26	6.71	0.76	5.86
							12.89	2.6					4.55	8.54						2.6	6	5.7		0.73	3.73			0.59	2.37	0.66	10.89							0.59	8.4	0.89	6.11
							4.61	4.85					5.59	7.76						4.85	2.74	1.22		0.55	3.8			0.45	8.15	0.81	12.09							0.72	7.92	0.77	4.8
							3.18	1.97					8.86	4.35						1.97	4.08	1.46		0.65	3.99			0.15	7.16	0.94	8.87							0.75	18.13	0.58	4.32
							14.48	3.89					6.87	6.73						3.89	1.36	4.07		0.65	4.04			0.57	4.46	0.54	9.68							0.36	12.17	0.17	1.24
							6.7	4.28					11.08	4.63						4.28	6.05	2.28		0.86	4.06			0.55	5.38	0.16	6.45							0.68	7.33	0.04	1.43
							9.88	5					6.39	5.42						5	7.13	7.7		0.78	4.07			0.49	9.94	0.84	14.18							0.54	11.25	0.12	2.36
							8.06	8.84					4.71	12.73						8.84	5.94	6.46		0.5	4.14			0.69	8.93	0.63	11.94							0.48	0.96	0.45	5.36
							10.35	2.69					8.69	9.82						2.69	6.45	1.69		0.95	4.33			0.39	7.23	0.36	3.96							0.27	6.69	0.5	8.97
							9.04	4.62					2.94	5.13						4.62	6.55	3.9		0.5	4.6			0.72	10.27	0.66	5.43							0.42	11.94	0.62	7.27
							5.19	6					5.52	3.83						6	7.11	1.71		0.64	4.68			0.57	11.63	0.55	0.63							0.69	11.5	0.1	1.78
							3.35	9.01					4	9.62						9.01	11.22	5.99		0.87	4.9			0.9	11.93	0.4	7.62							0.31	12.54	0.15	3.16
							4.1	6.2					7.87	8.85						6.2	4.29	1.5		0.62	4.92			0.54	10.42	0.68	12.98							0.86	4.04	0.07	1.89
							7.24	7.5					8.24	8.29						7.5	9.84	4.86		0.73	4.98			0.54	9.48	0.85	16.13							0.48	8.96	0.03	2.12
							7.49	8.11					3.97	7.36						8.11	4.43	1.53		0.55	5.1			0.1	4.96	0.46	8.61							0.35	1.57	0.13	4
							13.16	8.16					7.1	8.78						8.16	5.9	8.1		0.69	5.2			0.12	1.86	0.44	11.67							0.66	10.68	0.3	6.17
							8.56	5.76					8.31	7.31						5.76	5.81	1.41		0.56	5.28			0.3	3.89	0.56	13.06							0.47	13.53	0.05	1.33
							3.1	5.18					4.29	13.61						5.18	11.86	5.95		0.4	5.36			0.29	5.91	0.82	6.26							0.86	16.24	0.08	1.15
							7.47	6.28					5.68	5.05						6.28	9.5	4.32		0.73	5.36			0.43	11.15	0.68	9.78							0.56	4.73	0.14	4.09
							10.7	8.25					8.8	9.89						8.25	7.84	0.87		0.44	5.41			0.08	1.04	0.29	4.29							0.14	1.12	0.36	5.37
							13.27	10.71					9.5	7.57						10.71	7.89	3.15		0.58	5.56			0.57	9.82	0.58	13.23							0.87	9.15	0.35	3.49
							8.51	3.02					12.09	1.7						3.02	3.44	1.51		0.42	5.63			0.55	1.56	0.67	9.23							0.94	5.8	0.12	1.28
							10.35	7.81					11.24	8.1						7.81	1.69	3.17		0.77	5.66			0.02	2.23	0.75	8.71							0.9	3.6	0.06	1.84
							12.97	6.34					6.78	3.9						6.34	13.36	6.03		0.75	5.69			0.07	3.41	0.46	7.81							0.77	8.52	0.48	8.72
							8.22	3.97					8.11	6.75						3.97	8.03	2.29		0.77	5.78			0.71	7.44	0.61	5.07							0.21	6.99	0.15	1.35
							13.35	6.22					7.22	4.47						6.22	1.93	2.18		0.8	5.8			0.81	11.66	0.44	11.35									0.45	8.15
							5.12	5.89					4.1	8.81						5.89	1.62	2.16		0.48	5.81			0.34	12.13	0.11	8.77									0.81	5.83
							9.45	7					12.96	7.17						7	1.9	2.03		0.9	5.81			0.46	12.37	0.31	4.85									0.67	0.72
							8.78	5.87					8.48	5.31						5.87	2.26	2.13		0.83	5.9			0.59	9.26	0.21	2.08									0.24	6.49
							6.42	7.87					7.86	11.96						7.87	1.77	2.24		0.76	5.97			0.19	7.48	0.58	8.16									0.15	5.49
							5.7	6.65					9.54	12.43						6.65	4.21	2.03		0.54	5.99			0.7	10.76	0.26	2.6									0.18	10.57
							7.73	5.29					4.18	11.99						5.29	4.82	2.53		0.63	6.04			0.27	8.56	0.17	4.85									0.34	10.89
							12.22	5.93					3.75	8.63						5.93	2.89	2.6		0.58	6.07			0.6	13.09	0.17	1.97									0.87	7.27
							13.17	10.06					5.01	3.76						10.06	2.24	3.94		0.47	6.17			0.43	10.43	0.06	3.89									0.69	9.38
							12.46	9					9.72	3.91						9	3.18	2.88		0.63	6.18			0.16	1.92	0.19	4.28									0.21	6.3
							7.79	6.34					9.12	2.94						6.34	1.53	1.68		0.69	6.26			0.64	10.88	0.32	5									0.47	9.17
							8.33	13.17					6.87	1.25						13.17	2.92	2.27		0.51	6.4			0.51	7.22	0.73	8.84									0.42	11.63
							10.26	11.38					3.25	7.68						11.38	3.55	2.19		0.67	6.49			0.63	14.22	0.15	2.69									0.83	7.86
							8.82	7.7					1.38	6.63						7.7	2.64	6.69		0.65	6.58			0.58	11.12	0.51	4.62									0.23	0.53
							7.89	10.9					6.11	5.32						10.9	7.83	5.2		0.41	6.66			0.4	11	0.46	6									0.47	1.28
							7.14	8.37					11.21	5.75						8.37	1.12	2.15		0.66	6.74			0.4	16.58	0.31	9.01									0.68	10.61
							12.65	5.48					6.38	6.52						5.48	2.23	3.67		0.61	6.77			0.4	14.02	0.39	6.2									0.7	9.02
							7.99	4.77					1.68	8.96						4.77	1.7	1.6		0.71	6.77			0.53	11.88	0.75	7.5									1	3.62
							8.43	3.65					9.15	9.14						3.65	5.4	1.95		0.44	6.87			0.58	12.2	0.36	8.11									0.12	2.94
							7.32	12.06					9.35	4.31						12.06	1.93	2.82		0.6	6.89			0.36	5.41	0.33	8.16									0.67	5.87
							11.2	11.28					6.93	10.01						11.28	1.68	1.76		0.81	6.95			0.55	12.05	0.59	5.76									0.26	4.67
							4.36	5.3					10.15	9.05						5.3	10.77	6.47		0.96	6.99			0.52	13.77	0.21	5.18									0.13	4.46
							8.79	5.65					4.32	2.01						5.65	9.49	2.66		0.72	7			0.15	13.68	0.79	6.28									0.11	2.08
							11.55	7.67					8.55	3.9						7.67	5.73	8.91		0.62	7.05			0.71	14.01	0.33	8.25									0.29	1.33
							4.48	7.38					7.08	8.12						7.38	8.88	3.46		0.54	7.06			0.39	6.58	0.63	10.71									0.16	1.97
							16.25	10.99					12.93	4.2						10.99	6.41	2.05		0.46	7.07			0.68	11.33	0.38	3.02									0.14	6.78
							5.4	12.97					7.82	4.04						12.97	8.96	1.65		0.79	7.08			0.64	9.17	0.52	7.81									0.14	5.42
							7	7.79					10.63	4.7						7.79	9.15	2.87		0.63	7.13			0.68	6.94	0.53	6.34									0.2	1.5
							4.52	11.94					8.58	8.22						11.94	10.4	4.53		0.46	7.16			0.69	16.76	0.46	3.97									0.58	7.64
							8.79	12.36					11.73	9.19						12.36	7.76	1.46		0.83	7.17			0.66	5.77	0.17	6.22									0.15	3.16
							4.88	4.56					9.07	5.11						4.56	10.45	2.51		0.73	7.18			0.69	14.31	0.32	5.89									0.12	2.22
							4.74	7.27					8.72	4.69						7.27	8.83	1.61		0.63	7.2			0.52	7.48	0.41	7									0.4	4.61
							5.94	5.56					6.4	2.17						5.56	8.68	7.07		0.69	7.2			0.66	2.85	0.46	5.87									0.15	8.33
							5.47	7.37					6.44	4.22						7.37	8.98	4.01		0.93	7.21			0.6	6.61	0.33	7.87									0.09	4.06
							5.42	1.8					7.68	2.62						1.8	6.55	0.95		0.46	7.22			0.46	5.9	0.59	6.65									0.35	2.83
							6.29	2.33					6.53	8.94						2.33	7.68	4.91		0.83	7.23			0.56	3	0.43	5.29									0.28	3.24
							6.53	1.95					9.04	11.09						1.95	6.53	9.9		0.65	7.3			0.31	7.25	0.33	5.93									0.29	9.92
							7.83	7.27					2.59	9.96						7.27	9.04	4.8		0.79	7.3			0.51	5.63	0.81	10.06									0.12	4.96
							8.09	3.45					11.62	4.05						3.45	2.59	1.07		0.74	7.32			0.43	5.15	0.78	9									0.28	8.03
							6.6	2.02					7.64	2.75						2.02	11.62	4.55		0.7	7.36			0.52	14.06	0.31	6.34									0.18	5.35
							10.55	1.69					3.29	1.54						1.69	7.64	5.46		0.8	7.39			0.8	6.4	0.61	13.17									0.59	8.43
							6.93	2.3					10.7	2.33						2.3	3.29	1.08		0.51	7.43			0.7	2.22	0.53	11.38									0.98	9.9
							8.99	2.43					9.02	2.92						2.43	10.7	4.65		0.89	7.44			0.92	1.46	0.44	7.7									0.36	8.94
							10.32	7.97					9.11	6.55						7.97	9.02	10.45		0.57	7.45			0.91	5.44	0.83	10.9									0.43	3.49
							8.29	2.93					12.34	6.27						2.93	9.11	4.09		0.85	7.48			0.72	8.16	0.44	8.37									0.42	6.35
							8.72	2.5					11.48	2.47						2.5	12.34	5.66		0.67	7.52			0.5	3.69	0.31	5.48									0.34	8.45
							11.91	1.7					7.29	3.23						1.7	11.48	10.34		0.44	7.57			0.26	9.35	0.52	4.77									0.67	8.61
							8.92	1.62					4.41	2.99						1.62	7.29	7.95		0.45	7.57			0.53	8.64	0.45	3.65									0.73	10.1
							7.84	4.73					11.92	5.97						4.73	4.41	3.04		0.67	7.63			0.5	5.33	0.8	12.06									0.74	8.72
							6.46	2.03					10.83	2.37						2.03	11.92	7		0.77	7.63			0.46	6.53	0.46	11.28									0.58	6.08
							8.46	2.03					11.78	4.14						2.03	10.83	5.84		0.67	7.66			0.35	3.02	0.26	5.3									0.77	9.71
							12.07	1.48					7.79	3.05						1.48	11.78	9		0.48	7.69			0.42	4.5	0.54	5.65									0.88	8.26
							11.12	5.67					9.77	1.63						5.67	7.79	7.73		0.73	7.73			0.68	7.79	0.59	7.67									0.62	9
							12.4	1.46					8.9	6						1.46	9.77	2.57		0.56	7.76			0.57	9.93	0.74	7.38									0.78	7.79
							14.81	8.19					9.16	2.08						8.19	8.9	7.97		0.71	7.77			0.46	6	0.43	10.99									0.93	4.49
							11.97	1.32					7.39	3.16						1.32	9.16	5.98		0.74	7.77			0.63	4.84	0.7	12.97
							9.35	5.19					9.19	4.24						5.19	7.39	1.47		0.72	7.82			0.78	5.99	0.68	7.79
							12.55	6.52					12.1	2.33						6.52	9.19	8.54		0.77	7.82			0.56	8.33	0.8	11.94
								0.93					10.68	8.76						0.93	12.1	7.76		0.75	7.92			0.58	12.97	0.88	12.36
								0.97					5	3.53						0.97	10.68	4.35		0.55	8.04			0.63	5.62	0.91	15.71
								1.25					9.01	6.63						1.25	5	6.73		0.68	8.04			0.89	3.86	0.68	13
								1.76					14.48	3.13						1.76	9.01	4.63		0.64	8.07			0.7	7.75	0.11	2.55
								0.73					7.89	8.88						0.73	14.48	5.42		0.49	8.12			0.79	5.87	0.12	3.91
								7					5.08	5.05						7	7.89	12.73		0.58	8.13			0.89	8.64	0.43	9.39
								7.52					11.07	8.85						7.52	5.08	9.82		0.64	8.14			0.68	8.67	0.77	7.1
								1.26					9.4	1.33						1.26	11.07	5.13		0.66	8.19			0.53	6.38	0.13	3.8
								3.39					6.61	6.88						3.39	9.4	3.83		0.47	8.2			0.71	4.37	0.17	2.95
								5.65					4.84	2.9						5.65	6.61	9.62		0.79	8.32			0.55	7.02	0.47	15.34
								8.77					6.12	8.71						8.77	4.84	8.85		0.54	8.34			0.68	8.2	0.08	6.45
								6.43					10.75	6.5						6.43	6.12	8.29		0.76	8.38			0.47	6.54	0.21	6.08
								2.27					5.42	3.13						2.27	10.75	7.36		0.76	8.45			0.43	4.1	0.31	11
								5.9					15.09	5.51						5.9	5.42	8.78		0.44	8.46			0.65	2.61	0.64	12.58
								2.12					10.49	9.07						2.12	15.09	7.31		0.6	8.47			0.36	8.07	0.48	4.35
								3.54					11.73	8.48						3.54	10.49	13.61		0.49	8.63			0.53	10.09	0.77	6.51
								9.09					6.54	6.24						9.09	11.73	5.05		0.46	8.65			0.52	13.01	0.06	4.9
								3.31					8.71	8.14						3.31	6.54	9.89		0.7	8.65			0.39	9.64	0.09	5.77
								5.4					3.79	7.92						5.4	8.71	7.57		0.65	8.7			0.31	3.57	0.22	4.31
								8.03					4.24	2.97						8.03	3.79	1.7		0.68	8.74			0.42	3.42	0.1	3.24
								2.88					2.61	8.61						2.88	4.24	8.1		0.71	8.81			0.6	5.19	0.08	3.73
								11.36					4.67	4.5						11.36	2.61	3.9		0.57	8.84			0.63	9.24	0.36	3.89
								10.23					2.72	4.29						10.23	4.67	6.75		0.49	8.87			0.61	6.05	0.08	2.38
								5.93					2.36	8.87						5.93	2.72	4.47		0.62	8.89			0.7	7.71	0.32	10.08
								5.65					3.51	4.54						5.65	2.36	8.81		0.4	8.91			0.42	3.18	0.12	3.61
								5.18					10.18	8.88						5.18	3.51	7.17		0.71	8.94			0.47	5.34	0.04	1.48
								4.08					3.08	5.24						4.08	10.18	5.31		0.47	8.96			0.22	3.92	0.14	4.58
								2.89					11.49	6.49						2.89	3.08	11.96		0.78	8.97			0.43	7.86	0.06	4.43
								2.81					4.91	2.57						2.81	11.49	12.43		0.56	9			0.28	5.4	0.33	1.75
								6.91					1.57	5.68						6.91	4.91	11.99		0.56	9.05			0.79	11.68	0.34	6.84
								5.31					11.35	10.06						5.31	1.57	8.63		0.55	9.07			0.47	1.63	0.65	9.47
								2.89					1.62	10.4						2.89	11.35	3.76		0.59	9.11			0.28	4.41	0.88	16.17
								3.92					7.6	2.98						3.92	1.62	3.91		0.63	9.15			0.45	9.38	0.28	3.27
								2.93					5.78	9.68						2.93	7.6	2.94		0.65	9.18			0.48	9.59	0.56	7.56
								4.22					2.9	5.77						4.22	5.78	1.25		0.63	9.31			0.85	3.29	0.22	3.16
								6.32					9.29							6.32	2.9	7.68		0.66	9.37			0.77	12.89	0.54	6.3
								3.74					4.51							3.74	9.29	6.63		0.63	9.43			0.39	4.61	0.44	2.04
								6.97					5.25							6.97	4.51	5.32		0.43	9.44			0.23	3.18	0.48	5.32
								4.53					8.53							4.53	5.25	5.75		0.82	9.44			0.94	14.48	0.13	5.65
								5.49					7.5							5.49	8.53	6.52		0.45	9.47			0.51	6.7	0.67	8.49
								4.26					15.59							4.26	7.5	8.96		0.59	9.48			0.2	9.88	0.31	6.26
								3.98					7.58							3.98	15.59	9.14		0.74	9.49			0.37	8.06	0.68	11.89
								3.96					4.18							3.96	7.58	4.31		0.83	9.51			0.89	10.35	0.1	6.11
								2.91					5.52							2.91	4.18	10.01		0.65	9.52			0.65	9.04	0.09	9.24
								4.09					11.58							4.09	5.52	9.05		0.66	9.57			0.43	5.19	0.55	13.87
								6.16					13.22							6.16	11.58	2.01		0.73	9.57			0.73	3.35	0.65	10.54
								5.14					12.48							5.14	13.22	3.9		0.69	9.68			0.46	4.1	0.97	3.06
								3.87					7.26							3.87	12.48	8.12		0.8	9.77			0.66	7.24	0.44	8.11
								5.48					9.91							5.48	7.26	4.2		0.65	9.87			0.48	7.49	0.05	4.96
								3.5					16.43							3.5	9.91	4.04		0.93	9.87			0.63	13.16	0.78	13.91
								9.03					13.53							9.03	16.43	4.7		0.95	9.87			0.39	8.56	0.04	4.76
								7.02					7.77							7.02	13.53	8.22		0.4	9.97			0.34	3.1	0.26	2.33
								9.28					9.08							9.28	7.77	9.19		0.54	10.03			0.8	7.47	0.84	3.77
								1.37					14.45							1.37	9.08	5.11		0.77	10.04			0.53	10.7	0.03	4.25
								7.37					7.35							7.37	14.45	4.69		0.58	10.09			0.76	13.27	0.06	5.39
								0.86					3.88							0.86	7.35	2.17		0.68	10.09			0.77	8.51	0.83	2.78
													6.87							2.09	3.88	4.22		0.71	10.1			0.63	10.35	0.28	6.83
								2.09					11.2							3.43	6.87	2.62		0.48	10.14			0.64	12.97	0.67	8.9
								3.43					5.36							6.28	11.2	8.94		0.79	10.24			0.43	8.22	0.11	5.99
								6.28					7.52							9.26	5.36	11.09		0.72	10.33			0.73	13.35	0.58	4.51
								9.26					5.98							3.04	7.52	9.96		0.74	10.35			0.59	5.12	0.42	7.02
								3.04												2.9	5.98	4.05		0.61	10.44			0.37	9.45	0.08	4.9
								2.9												6.4		2.75		0.49	10.46			0.42	8.78	0.56	9.66
								6.4												8.89		1.54		0.61	10.46			0.41	6.42	0.76	2.56
								8.89												1.95		2.33		0.9	10.46			0.49	5.7	0.83	9.88
								1.95												2.73		2.92		0.85	10.5			0.64	7.73	0.1	5.52
								2.73												6.29		6.55		0.42	10.61			0.86	12.22	0.08	2.38
								6.29												4.86		6.27		0.74	10.64			0.73	13.17	0.78	12.68
								4.86												6.23		2.47		0.85	10.67			0.93	12.46	0.91	8.23
								6.23												1.56		3.23		0.64	10.69			0.94	7.79	0.14	1.82
								1.56												7.89		2.99		0.49	10.73			0.43	8.33	0.46	5.03
								7.89												2.04		5.97		0.59	10.73			0.58	10.26	0.57	6.39
								2.04												6.56		2.37		0.71	10.73			0.47	8.82	0.8	6.78
								6.56												3.32		4.14		0.58	10.75			0.73	7.89	0.56	6.42
								3.32												1.74		3.05		0.7	10.75			0.39	7.14	0.74	10.91
								1.74												1.94		1.63		0.79	10.82			0.67	12.65	0.16	4.72
								1.94												6.65		6		0.71	10.83			0.68	7.99	0.42	15.1
								6.65												9.04		2.08		0.56	10.93			0.67	8.43	0.24	8.27
								9.04												2.95		3.16		0.7	10.94			0.35	7.32	0.54	9.26
								2.95												1.73		4.24		0.59	10.98			0.67	11.2	0.09	5.32
								1.73												5.37		2.33		0.6	11			0.79	4.36	0.72	9.3
								5.37												5.3		8.76		0.5	11.01			0.68	8.79	0.09	5.33
								5.3												3.23		3.53		0.8	11.07			0.8	11.55	0.88	11.14
								3.23												10.55		6.63		0.59	11.27			0.52	4.48	0.78	6.37
								10.55												5.59		3.13		0.83	11.27			0.75	16.25	0.15	1.18
								5.59												4.64		8.88		0.62	11.33			0.79	5.4	0.62	5.8
								4.64												8.12		5.05		0.91	11.36			0.76	7	0.93	9.99
								8.12												5.77		8.85		0.71	11.38			0.13	4.52	0.8	12.06
								5.77												7.94		1.33		0.81	11.45			0.84	8.79	0.79	16.34
								7.94												9.94		6.88		0.66	11.5			0.74	4.88	0.8	11.03
								9.94												2.05		2.9		0.76	11.52			0.59	4.74	0.06	5.76
								2.05												2.95		8.71		0.52	11.53			0.76	5.94	0.47	10.46
								2.95												4.35		6.5		0.73	11.58			0.32	5.47	0.79	12.95
								4.35												1.69		3.13		0.8	11.63			0.93	5.42	0.58	5.66
								1.69												8.64		5.51		0.69	11.69			0.38	6.29	0.76	6.34
								8.64												10.97		9.07		0.65	11.73			0.45	6.53	0.71	15.9
								10.97												6.68		8.48		0.42	11.75			0.22	7.83	0.1	2.18
								6.68												2.49		6.24		0.85	11.75			0.45	8.09	0.1	2.14
								2.49												1.51		8.14		0.56	11.79			0.37	6.6	0.85	15.46
								1.51												1.45		7.92		0.73	11.89			0.47	10.55	0.54	12.54
								1.45												1.48		2.97		0.6	11.95			0.56	6.93	0.8	3.61
								1.48												6.58		8.61		0.8	11.99			0.4	8.99	0.25	7.93
								6.58												5.43		4.5		0.8	12.07			0.63	10.32	0.23	5.32
								5.43												8.93		4.29		0.52	12.28			0.9	8.29	0.87	10.26
								8.93												10.05		8.87		0.59	12.39			0.61	8.72	0.17	1.31
								10.05												9.24		4.54		0.7	12.44			0.63	11.91	0.39	11.09
								9.24												7.69		8.88		0.79	12.65			0.3	8.92	0.26	8.56
								7.69												1.75		5.24		0.53	12.68			0.45	7.84	0.19	3.6
								1.75												8.71		6.49		0.72	12.68			0.8	6.46	0.57	7.31
								8.71												2.23		2.57		0.82	13.71			0.85	8.46	0.18	5.54
								2.23												11.4		5.68		0.74	13.87			0.82	12.07	0.46	10.05
								11.4												10.21		10.06		0.91	13.98			0.85	11.12	0.81	14.35
								10.21												2.46		10.4		0.79	13.99			0.59	12.4	0.93	12.63
								2.46												2.48		2.98		0.5	14.23			0.71	14.81	0.91	5.66
								2.48												9.15		9.68		0.71	14.94			0.59	11.97	0.69	9.31
								9.15												6.2		5.77		0.77	17.52			0.83	9.35	0.24	4.41
								6.2												3.41								0.7	12.55	0.76	16.19
								3.41												8.95										0.07	5.66
								8.95												5.54										0.2	7.39
								5.54												2.13										0.29	0.8
								2.13												9.07										0.6	10.03
								9.07												9.64										0.66	8.51
								9.64												5.11										0.1	2.79
								5.11												6.14										0.44	8.08
								6.14												3.61										0.71	12.51
								3.61												2.8										0.63	11.19
								2.8												3.17										0.83	12.77
								3.17												3.53										0.58	3.85
								3.53												10.75										0.77	11.91
								10.75												9.77										0.5	10.86
								9.77												2.36										0.48	2.89
								2.36												4.79										0.42	4.89
								4.79												6.57										0.77	9.7
								6.57												7.76										0.55	10.88
								7.76												5.14										0.6	7.95
								5.14												12.7										0.57	11.06
								12.7												10.86										0.29	5.88
								10.86												7.23										0.17	4.34
								7.23												6.8										0.85	8.43
								6.8												14.65										0.61	8.82
								14.65												1.76										0.36	10.55
								1.76												8.17										0.46	7.27
								8.17												14.15										0.26	5.43
								14.15												12.36										0.44	5.44
								12.36												6.02										0.29	3.89
								6.02												12.32										0.05	6.3
								12.32												3.75										0.78	7.41
								3.75												5.02										0.57	10.26
								5.02												8.59										0.34	7.38
								8.59												7.4										0.57	6.28
								7.4												3.59										0.24	1.2
								3.59												5.26										0.77	11.28
								5.26												5.43										0.22	3.36
								5.43												9.16										0.35	4.36
								9.16												9.82										0.69	9.04
								9.82												10.2										0.78	13.02
								10.2												4.55										0.33	1.97
								4.55												4.3										0.59	2.37
								4.3												7.41										0.45	8.15
								7.41												5.93										0.15	7.16
								5.93												6.19										0.57	4.46
								6.19												6.83										0.55	5.38
								6.83												7.5										0.49	9.94
								7.5												4.27										0.69	8.93
								4.27												11.37										0.39	7.23
								11.37												10.11										0.72	10.27
								10.11												8.15										0.57	11.63
								8.15												6.09										0.9	11.93
								6.09												3.59										0.54	10.42
								3.59												6.93										0.54	9.48
								6.93												10.25										0.1	4.96
								10.25												2.26										0.12	1.86
								2.26												1.64										0.3	3.89
								1.64												7.26										0.29	5.91
								7.26												4.15										0.43	11.15
								4.15												3.26										0.08	1.04
								3.26												8.44										0.57	9.82
								8.44												10.16										0.55	1.56
								10.16												7.33										0.02	2.23
								7.33												5.17										0.07	3.41
								5.17												8.16										0.71	7.44
								8.16												5.25										0.81	11.66
								5.25												7.04										0.34	12.13
								7.04												9.22										0.46	12.37
								9.22												4.75										0.59	9.26
								4.75												5.7										0.19	7.48
								5.7												6.04										0.7	10.76
								6.04												9.32										0.27	8.56
								9.32												9.69										0.6	13.09
								9.69												11.47										0.43	10.43
								11.47												4.65										0.16	1.92
								4.65												9.39										0.64	10.88
								9.39												3.83										0.51	7.22
								3.83												5.09										0.63	14.22
								5.09												6.64										0.58	11.12
								6.64												9.74										0.4	11
								9.74												11.74										0.4	16.58
								11.74												8.3										0.4	14.02
								8.3												7.51										0.53	11.88
								7.51												8.83										0.58	12.2
								8.83												5.93										0.36	5.41
								5.93												8.68										0.55	12.05
								8.68												7.06										0.52	13.77
								7.06												8.79										0.15	13.68
								8.79												9.33										0.71	14.01
								9.33												8.83										0.39	6.58
								8.83												8.59										0.68	11.33
								8.59												8.52										0.64	9.17
								8.52												6.94										0.68	6.94
								6.94												11.1										0.69	16.76
								11.1												6.8										0.66	5.77
								6.8												8.75										0.69	14.31
								8.75																						0.52	7.48

## Sheet: Fig 5
Figure 5C
PBS
Day	Ear 1	Ear 2	Ear 3	Ear 4	Ear 5	Ear 6	Ear 7	Ear 8	Ear 9	Ear 10	Ear 11	Ear 12
50	2	2	2.5	2	2	1.5	2	1.5	2	2	2	1
60	1.5	1	1	1	0.5	1	1.5	1	2	2	1	1
67	1	1	0.5	1	1.5	1	1	1	2	2	1.5	1
74	1.5	1	1	1	0.5	1	1	0.5	2	2	0	0
h.k. L. major
Day	Ear 1	Ear 2	Ear 3	Ear 4	Ear 5	Ear 6	Ear 7	Ear 8	Ear 9	Ear 10	Ear 11	Ear 12	Ear 13	Ear 14
50	2	2	2.5	2	2	1.5	1.5	2	2	1	1	1	1	1
60	1.5	1	1	1	0.5	1	1.5	2	3	1	1.5	1.5	1.5	2
67	2.5	2.5	3	2.5	2.5	2	2	3	3.5	2	2	3	3	2
74	3	3	3.5	3	3	2.5	4	4	4	3	2	3	3	2
h.k. PEPCK-/- L. major
Day	Ear 1	Ear 2	Ear 3	Ear 4	Ear 5	Ear 6	Ear 7	Ear 8	Ear 9	Ear 10	Ear 11	Ear 12	Ear 13	Ear 14	Ear 15	Ear 16	Ear 17	Ear 18
50	2	2	2.5	2	2	1.5	1.5	1	1	1	1	1	1	1	1.5	1.5	1.5	1.5
60	1.5	1	1	1	0.5	1	1.5	1.5	1	1.5	1	1	1	1.5	1.5	1.5	1.5	1.5
67	2	2	2.5	2	2	1.5	1.5	1.5	1.5	2	1.5	1.5	1	1.5	1.5	1.5	1.5	2
74	2	2	2.5	2	2	1.5	2	1.5	2	2	1.5	1.5	1	2	2	1.5	1.5	3
Figure 5E				Figure 5G	Ears			Draining Lymph nodes
PBS	h.k. L. major	h.k. PEPCK-/- L. major		PBS	h.k. L. major	h.k. PEPCK-/- L. major		PBS	h.k. L. major	h.k. PEPCK-/- L. major
3	4	4		220.538	1793.76	926.875		2061	1027.76	1071.29
3	4	3		776.21	1362	1187.8		2014.1	836.011	1076.4
2	3.82391	2		112.133	1132.64	780.373				1316.88
3	4	2		700.089	2047.27	613.636				1067.58
2.52288	3	3		168.647		268.753
2	4	3
	4.82391	3
	3	2
	4	2
	4	3
Figure 5H
Ears							Draining Lymph nodes
% IFN𝛄			MFI* IFN𝛄				% IFN𝛄			MFI* IFN𝛄
PBS	h.k. L. major	h.k. PEPCK-/- L. major	PBS	h.k. L. major	h.k. PEPCK-/- L. major		PBS	h.k. L. major	h.k. PEPCK-/- L. major	PBS	h.k. L. major	h.k. PEPCK-/- L. major
40	1.87	21.6	375120	4545.97	172778		56.9	15	46.1	272323	29760	268256
38.5	11.3	28.1	307346	63313.9	227807		43.4	25.1	48.8	157976	84210.5	242243
29.1	18.1	22.2	215194	106971	139527				42.6			121964
25.1	20.4	46.1	171308	127276	496174
		41			447474
		31.1			272405

## Sheet: Fig 6
Figure 6C			Figure 6D
h.k. L. major	Anti-IL10 +		Ear pinna			Draining LN				Ear pinna			Draining LN
	h.k. L. major		PBS	h.k. L. major	Anti-IL10 +	PBS	h.k. L. major	Anti-IL10 +		PBS	h.k. L. major	Anti-IL10 +	PBS	h.k. L. major	Anti-IL10 +
-5.87741	-0.205749				h.k. L. major			h.k. L. major				h.k. L. major			h.k. L. major
-2.07755	0.0293829		14.3	7.04	12.9	6.76	4.7	12.5		0.97	2.24	1	1.39	0.82	0.98
-1.32093	0.7916		8.96	8.7	7.13	16	10.2	2.34		0.64	1.31	1.39	0.82	0.43	0.6
-1.07019	0.722083		10.2	12.1	10.1			7.18		2.86	2.19	1.22			0.65
	-0.282888		17	11	9.56					1.9	0.96	0.62
	0.387654				12.4							1.76
					7.87							4.212
Fig 6F
PBS	h.k. L. major	Anti-IL10 +
		h.k. L. major
1.5	3	0.5
1	2	0
	3	0.5
	2.5

## Sheet: Supp Fig 1
Supp Figure 1A						Supp Figure 1B
0:1	0.25:1	1:1	5:1	10:1		Control Th1		PEG Th1
0.039	36.6	52	65	57.6		0	0.5	0	0.0005	0.005	0.05	0.5	5
0.055	36.7	34.5	46.7	53.9		2.06	2.01	1.22	13.5	58	71.4	76.3	78
						2.36	3.37	2.51	5.35	60.9	82.4	72.4	78.1
Supp Figure 1D
								+ PEG Th1
6 hr		24 hr		48 hr		72hr		6 hr		24 hr		48 hr		72hr
1054	-69	464	1128	674	1293	762	1526	2120	1067	1994	4613	1642	5288	1429	1591
828	141	273	966	521	860	1187	1137	1975	1490	1426	2692	1631	4572	1225	3270
		280	808	422	1296	872	996	3093	1443	1233	3579	2107	3963	1260	2551
Supp Fig 1E
								+ PEG Th1
6 hr		24 hr		48 hr		72hr		6 hr		24 hr		48 hr		72hr
1492	548	177	341	390	592	156	311	1384	6019	1448	16992	447	5695	632	932
1343	710	236	198	312	473	417	234	1152	4415	1238	18110	763	4708	780	2642
		322	208	206	462	234	418	2712	2959	1021	17042	590	6400	496	1004
Supp Figure 1D
								+ PEG Th1
6 hr		24 hr		48 hr		72hr		6 hr		24 hr		48 hr		72hr
6545	9423	2748	4813	3865	5313	5204	8175	2943	1639	5910	9582	9326	5821	7936	6300
6035	7348	3161	2752	3815	4432	7621	7968	3247	1341	6660	8349	5124	5724	6993	11501
		2893	3860	3746	5257	6785	7301	4114	1965	6294	9451	4836	6414	6041	6427
Supp Figure 1D
								+ PEG Th1
6 hr		24 hr		48 hr		72hr		6 hr		24 hr		48 hr		72hr
1809	2136	1441	2025	2699	2168	20663	23597	892	3525	1975	3832	9326	24630	4391	7410
1585	1987	1270	1408	2304	2121	37456	22765	1274	3591	1557	2963	14175	26411	5141	9000
		765	1579	1292	2811	21424	24117	1719	3304	1177	3106	9000	44315	2977	23572
Supp Figure 1H
6 hr		24 hr		48 hr
9.12106	9.87791	10.6902	0	0.398549	0
9.31885	9.98532	10.8192	0	0	0.540568
9.17311	9.93262	10.8229	0	0	0

## Sheet: Supp Fig 2
Supp Figure 2C
Weeks	Control Th1	PEG Th1
3-5	62.2727	52.7273
8-10	19.2308	28.5385
12-19	10.125	17.7083

## Sheet: Supp Fig 3
Supp Figure 3B									Supp Figure 3C
0:0		0.1:1		0.5:1		1:1			0.1:1		0.5:1		1:1
No L. major	PEPCK	Control Tregs	PEG Tregs	Control Tregs	PEG Tregs	Control Tregs	PEG Tregs		Control Tregs	PEG Tregs	Control Tregs	PEG Tregs	Control Tregs	PEG Tregs
23.8	77.475	75.1667	73.3333	73.9667	54.8333	63.2	40.5333		-0.0657241	-0.115932	-0.100596	-0.840164	-0.447069	-1.69185
9.125	76.2	74.2333	69.3667	65.5	37.0667	58.4667	29.7333		0.138279	0.034364	-0.0438056	-0.85961	-0.198258	-1.18556
3.01	74	64.8667	67.6667	60.2333	59.2667	54.6333	40.0333		-0.132176	-0.0709241	-0.2408	-0.261827	-0.400973	-0.826638
Supp Figure 3D
0 ng/mL	1ng/mL TGF-B	10ng/mL TGF-B	1ng/mL IL-10	10ng/mL IL-10	100ng/mL IL-10	100ng/mL IL-10 + 10ng/mL TGF-B
61.7	59.9	51.8	53	30.1	17	14.4
57.7	65.6	48.8	54.4	28.9	21.2	11.4

## Sheet: Supp Fig 4
Supp Figure 4A
IL-10									TNF
0:0		0.1:1		0.5:1		1:1			0:0		0.1:1		0.5:1		1:1
No L. major	PEPCK	Control Tregs	PEG Tregs	Control Tregs	PEG Tregs	Control Tregs	PEG Tregs		No L. major	PEPCK	Control Tregs	PEG Tregs	Control Tregs	PEG Tregs	Control Tregs	PEG Tregs
3.3	715.57	747.44	1830.24	967.87	3952.19	1301.08	2820.07		7.17	1235.74	1092.55	984.61	1028.12	1093.74	949.01	813.05
4.89	909.61	844.53	1832.53	730.62	3290.36	1243.22	3937.63		10.31	1139.97	1195.58	1023.1	1003.32	1106.13	938.26	1961.53
2.99	723.97	854.41	1840.14	880.57	3850.76	1296.34	3151.76		6.48	1209.13	1039.02	1058.78	934.35	1613.31	812.94	847.23
IL-1b									IL-2
0:0		0.1:1		0.5:1		1:1			0:0		0.1:1		0.5:1		1:1
No L. major	PEPCK	Control Tregs	PEG Tregs	Control Tregs	PEG Tregs	Control Tregs	PEG Tregs		No L. major	PEPCK	Control Tregs	PEG Tregs	Control Tregs	PEG Tregs	Control Tregs	PEG Tregs
9.4	2150.07	1823.41	1710.03	2081.38	1623.33	1866.96	1221.33		10.7	15500.8	16149.7	13953	8811.03	7064.57	6308.52	1388.91
8	2171.49	2242.34	2147.06	2352.25	2201.32	1928.42	1603.05		21.74	10553.1	14811.1	15409.4	8363.47	6222.48	6194.52	1901.68
7	2097.93	1945.96	2095.83	2172.94	2194.69	1751.31	1570.62		16.24	23632.8	20935.5	22509.1	9563.31	6859.05	5959.69	1315.06
IL-6									IL-4
0:0		0.1:1		0.5:1		1:1			0:0		0.1:1		0.5:1		1:1
No L. major	PEPCK	Control Tregs	PEG Tregs	Control Tregs	PEG Tregs	Control Tregs	PEG Tregs		No L. major	PEPCK	Control Tregs	PEG Tregs	Control Tregs	PEG Tregs	Control Tregs	PEG Tregs
3.71	741.24	856.81	803.04	843.09	716.56	659.49	459.83		1.02	151.39	145.53	144.06	161.92	225.07	90.65	210.12
6.85	1005.6	899.67	963.54	680.82	432.03	656.13	449.69		0.7	178.85	172.48	164.19	75.46	199.69	92.78	227.45
2.02	954.03	963.54	996.37	791.71	585.76	645.76	338.83		1.49	149.23	147.81	191.41	105.46	226.7	81.54	176.14
IL-12									MCP-1
0:0		0.1:1		0.5:1		1:1			0:0		0.1:1		0.5:1		1:1
No L. major	PEPCK	Control Tregs	PEG Tregs	Control Tregs	PEG Tregs	Control Tregs	PEG Tregs		No L. major	PEPCK	Control Tregs	PEG Tregs	Control Tregs	PEG Tregs	Control Tregs	PEG Tregs
7.69	40.56	28.97	32.53	31.35	16.32	13.58	7.69		100.26	952.01	1046.58	1009.87	821.8	1049.19	978.75	595.63
0.01	50.44	47.19	36.01	16.32	16.32	13.58	24.07		139.59	1270.85	926.72	1094.86	1157.87	763.47	997.99	738.41
0	37.16	36.01	33.7	26.54	10.72	16.32	13.58		110.11	1461.2	1356.84	1279.27	940.24	758.71	1060.25	580.24
GM-CSF									TGFb-1
0:0		0.1:1		0.5:1		1:1			0:0		0.1:1		0.5:1		1:1
No L. major	PEPCK	Control Tregs	PEG Tregs	Control Tregs	PEG Tregs	Control Tregs	PEG Tregs		No L. major	PEPCK	Control Tregs	PEG Tregs	Control Tregs	PEG Tregs	Control Tregs	PEG Tregs
9.11	138.39	150.59	181.19	149.49	192.21	121.25	75.88		976.56	1201.68	1036.34	1025.6	1088.9	1111.52	992.8	964.24
3.59	232.15	183.96	220.05	88.88	162.87	142.86	103.8		983.74	1036.94	1099.82	1065.38	1020.02	1212.4	997.36	1143.8
9.11	222.35	183.61	236.69	192.21	180.49	134.63	68.23		1150.76	953.92	1066.18	1107.78	1000.42	1053.5	1145.38	1026.6
TGFb-2									TGFb-3
0:0		0.1:1		0.5:1		1:1			0:0		0.1:1		0.5:1		1:1
No L. major	PEPCK	Control Tregs	PEG Tregs	Control Tregs	PEG Tregs	Control Tregs	PEG Tregs		No L. major	PEPCK	Control Tregs	PEG Tregs	Control Tregs	PEG Tregs	Control Tregs	PEG Tregs
151.7	172.1	155.56	150.54	160.32	159.78	150.16	147.86		4.88	6.76	4.88	10.46	7.68	6.76	4.88	4.42
159.32	158.16	165.76	153.96	141.08	170.92	133.5	171.16		7.68	8.16	5.82	6.76	9.08	6.76	6.76	5.82
177.58	144.48	152.22	164	157.92	153.16	162.64	149.28		6.76	7.68	3.94	5.82	7.68	7.68	6.76	5.36
